# Supplementary material for: Inwardly rectifying potassium channels mediate polymyxin-induced nephrotoxicity
Source: Cell Mol Life Sci. 2022 May 15;79(6):296. doi: 10.1007/s00018-022-04316-z (PMC9108107; doi:10.1007/s00018-022-04316-z)
Supplement: Supplementary file 3 — Data file S2. Differentially expressed genes in HK-2 cells with or without 100 µM polymyxin B treatment for 24 h (FDR < 0.5 and fold change > 1.5) [file 18_2022_4316_MOESM3_ESM.xlsx]

## Sheet: 20201124_gse.go
	ONTOLOGY	ID	Description	setSize	enrichmentScore	NES	pvalue	p.adjust	qvalues	rank	leading_edge	core_enrichment
GO:0071276	BP	GO:0071276	cellular response to cadmium ion	12	0.864571	2.91583	1.7302e-09	1.7302e-09	4.29912e-06	181	tags=92%, list=11%, signal=82%	ENSG00000125144/ENSG00000205358/ENSG00000169688/ENSG00000205364/ENSG00000100292/ENSG00000198417/ENSG00000125148/ENSG00000100985/ENSG00000187193/ENSG00000169715/ENSG00000177606
GO:0046686	BP	GO:0046686	response to cadmium ion	15	0.828778	2.99773	1.81357e-09	1.81357e-09	4.29912e-06	196	tags=87%, list=12%, signal=77%	ENSG00000125144/ENSG00000205358/ENSG00000169688/ENSG00000205364/ENSG00000100292/ENSG00000198417/ENSG00000125148/ENSG00000100985/ENSG00000187193/ENSG00000198727/ENSG00000169715/ENSG00000177606/ENSG00000164362
GO:0046688	BP	GO:0046688	response to copper ion	12	0.851279	2.871	6.98931e-09	6.98931e-09	1.10456e-05	200	tags=92%, list=13%, signal=81%	ENSG00000125144/ENSG00000205358/ENSG00000169688/ENSG00000205364/ENSG00000198417/ENSG00000125148/ENSG00000187193/ENSG00000198804/ENSG00000198727/ENSG00000169715/ENSG00000140465
GO:0042773	BP	GO:0042773	ATP synthesis coupled electron transport	12	0.827366	2.79035	4.9925e-08	4.9925e-08	4.73394e-05	282	tags=100%, list=18%, signal=83%	ENSG00000198763/ENSG00000198886/ENSG00000198888/ENSG00000198695/ENSG00000198804/ENSG00000198938/ENSG00000198727/ENSG00000198786/ENSG00000229344/ENSG00000198712/ENSG00000198840/ENSG00000212907
GO:0042775	BP	GO:0042775	mitochondrial ATP synthesis coupled electron transport	12	0.827366	2.79035	4.9925e-08	4.9925e-08	4.73394e-05	282	tags=100%, list=18%, signal=83%	ENSG00000198763/ENSG00000198886/ENSG00000198888/ENSG00000198695/ENSG00000198804/ENSG00000198938/ENSG00000198727/ENSG00000198786/ENSG00000229344/ENSG00000198712/ENSG00000198840/ENSG00000212907
GO:0098803	CC	GO:0098803	respiratory chain complex	11	0.826837	2.69934	1.14481e-07	1.14481e-07	9.04602e-05	282	tags=100%, list=18%, signal=83%	ENSG00000198763/ENSG00000198886/ENSG00000198888/ENSG00000198804/ENSG00000198938/ENSG00000198727/ENSG00000198786/ENSG00000229344/ENSG00000198712/ENSG00000198840/ENSG00000212907
GO:0071280	BP	GO:0071280	cellular response to copper ion	10	0.846919	2.64767	1.5226e-07	1.5226e-07	0.000103125	200	tags=90%, list=13%, signal=79%	ENSG00000125144/ENSG00000205358/ENSG00000169688/ENSG00000205364/ENSG00000198417/ENSG00000125148/ENSG00000187193/ENSG00000169715/ENSG00000140465
GO:0070469	CC	GO:0070469	respirasome	13	0.788584	2.70182	2.23819e-07	2.23819e-07	0.000132642	282	tags=92%, list=18%, signal=76%	ENSG00000198763/ENSG00000198886/ENSG00000198888/ENSG00000198695/ENSG00000198804/ENSG00000198938/ENSG00000198727/ENSG00000198786/ENSG00000229344/ENSG00000198712/ENSG00000198840/ENSG00000212907
GO:0055076	BP	GO:0055076	transition metal ion homeostasis	17	0.718109	2.74271	3.33558e-07	3.33558e-07	0.000158788	220	tags=65%, list=14%, signal=56%	ENSG00000125144/ENSG00000205358/ENSG00000169688/ENSG00000205364/ENSG00000100292/ENSG00000198417/ENSG00000158014/ENSG00000125148/ENSG00000187193/ENSG00000169715/ENSG00000167895
GO:0010273	BP	GO:0010273	detoxification of copper ion	9	0.859378	2.59203	3.77988e-07	3.77988e-07	0.000158788	177	tags=89%, list=11%, signal=79%	ENSG00000125144/ENSG00000205358/ENSG00000169688/ENSG00000205364/ENSG00000198417/ENSG00000125148/ENSG00000187193/ENSG00000169715
GO:1990169	BP	GO:1990169	stress response to copper ion	9	0.859378	2.59203	3.77988e-07	3.77988e-07	0.000158788	177	tags=89%, list=11%, signal=79%	ENSG00000125144/ENSG00000205358/ENSG00000169688/ENSG00000205364/ENSG00000198417/ENSG00000125148/ENSG00000187193/ENSG00000169715
GO:0010043	BP	GO:0010043	response to zinc ion	13	0.779135	2.66945	4.1828e-07	4.1828e-07	0.000158788	177	tags=69%, list=11%, signal=62%	ENSG00000125144/ENSG00000205358/ENSG00000169688/ENSG00000205364/ENSG00000198417/ENSG00000158014/ENSG00000125148/ENSG00000187193/ENSG00000169715
GO:0071294	BP	GO:0071294	cellular response to zinc ion	10	0.83033	2.59581	4.35397e-07	4.35397e-07	0.000158788	177	tags=80%, list=11%, signal=71%	ENSG00000125144/ENSG00000205358/ENSG00000169688/ENSG00000205364/ENSG00000198417/ENSG00000125148/ENSG00000187193/ENSG00000169715
GO:0046916	BP	GO:0046916	cellular transition metal ion homeostasis	15	0.759322	2.7465	4.88332e-07	4.88332e-07	0.000165372	177	tags=67%, list=11%, signal=60%	ENSG00000125144/ENSG00000205358/ENSG00000169688/ENSG00000205364/ENSG00000100292/ENSG00000198417/ENSG00000158014/ENSG00000125148/ENSG00000187193/ENSG00000169715
GO:0061687	BP	GO:0061687	detoxification of inorganic compound	10	0.82049	2.56504	7.2508e-07	7.2508e-07	0.000228558	177	tags=80%, list=11%, signal=71%	ENSG00000125144/ENSG00000205358/ENSG00000169688/ENSG00000205364/ENSG00000198417/ENSG00000125148/ENSG00000187193/ENSG00000169715
GO:0055069	BP	GO:0055069	zinc ion homeostasis	14	0.747038	2.66981	7.73386e-07	7.73386e-07	0.000228558	220	tags=71%, list=14%, signal=62%	ENSG00000125144/ENSG00000205358/ENSG00000169688/ENSG00000205364/ENSG00000198417/ENSG00000158014/ENSG00000125148/ENSG00000187193/ENSG00000169715/ENSG00000167895
GO:0006882	BP	GO:0006882	cellular zinc ion homeostasis	13	0.768889	2.63434	8.19541e-07	8.19541e-07	0.000228558	177	tags=69%, list=11%, signal=62%	ENSG00000125144/ENSG00000205358/ENSG00000169688/ENSG00000205364/ENSG00000198417/ENSG00000158014/ENSG00000125148/ENSG00000187193/ENSG00000169715
GO:0022904	BP	GO:0022904	respiratory electron transport chain	13	0.761442	2.60883	1.20085e-06	1.20085e-06	0.000316295	282	tags=92%, list=18%, signal=76%	ENSG00000198763/ENSG00000198886/ENSG00000198888/ENSG00000198695/ENSG00000198804/ENSG00000198938/ENSG00000198727/ENSG00000198786/ENSG00000229344/ENSG00000198712/ENSG00000198840/ENSG00000212907
GO:0097501	BP	GO:0097501	stress response to metal ion	11	0.784916	2.56248	2.13109e-06	2.13109e-06	0.00053177	177	tags=73%, list=11%, signal=65%	ENSG00000125144/ENSG00000205358/ENSG00000169688/ENSG00000205364/ENSG00000198417/ENSG00000125148/ENSG00000187193/ENSG00000169715
GO:0010257	BP	GO:0010257	NADH dehydrogenase complex assembly	6	0.873885	2.22298	9.72137e-06	9.72137e-06	0.00209498	204	tags=100%, list=13%, signal=87%	ENSG00000198763/ENSG00000198886/ENSG00000198888/ENSG00000198695/ENSG00000198786/ENSG00000198840
GO:0032981	BP	GO:0032981	mitochondrial respiratory chain complex I assembly	6	0.873885	2.22298	9.72137e-06	9.72137e-06	0.00209498	204	tags=100%, list=13%, signal=87%	ENSG00000198763/ENSG00000198886/ENSG00000198888/ENSG00000198695/ENSG00000198786/ENSG00000198840
GO:0033108	BP	GO:0033108	mitochondrial respiratory chain complex assembly	6	0.873885	2.22298	9.72137e-06	9.72137e-06	0.00209498	204	tags=100%, list=13%, signal=87%	ENSG00000198763/ENSG00000198886/ENSG00000198888/ENSG00000198695/ENSG00000198786/ENSG00000198840
GO:0080134	BP	GO:0080134	regulation of response to stress	107	0.326893	2.09006	1.69178e-05	1.69178e-05	0.00348732	623	tags=70%, list=40%, signal=45%	ENSG00000226979/ENSG00000178726/ENSG00000162711/ENSG00000090659/ENSG00000158869/ENSG00000130222/ENSG00000073756/ENSG00000110944/ENSG00000100985/ENSG00000019549/ENSG00000138623/ENSG00000087074/ENSG00000113070/ENSG00000143507/ENSG00000177374/ENSG00000011422/ENSG00000118503/ENSG00000164362/ENSG00000177283/ENSG00000163132/ENSG00000074966/ENSG00000179630/ENSG00000074660/ENSG00000136999/ENSG00000122861…
GO:0006950	BP	GO:0006950	response to stress	301	0.229088	1.74039	2.21682e-05	2.21682e-05	0.0043792	434	tags=41%, list=28%, signal=37%	ENSG00000125144/ENSG00000205358/ENSG00000173110/ENSG00000226979/ENSG00000169688/ENSG00000164220/ENSG00000178726/ENSG00000140379/ENSG00000205364/ENSG00000162711/ENSG00000090659/ENSG00000183691/ENSG00000158869/ENSG00000100292/ENSG00000198417/ENSG00000118004/ENSG00000125148/ENSG00000130222/ENSG00000073756/ENSG00000162772/ENSG00000110944/ENSG00000100985/ENSG00000019549/ENSG00000138623/ENSG00000113578…
GO:0010035	BP	GO:0010035	response to inorganic substance	56	0.41564	2.24668	3.15275e-05	3.15275e-05	0.00597894	222	tags=41%, list=14%, signal=37%	ENSG00000125144/ENSG00000205358/ENSG00000169688/ENSG00000205364/ENSG00000100292/ENSG00000198417/ENSG00000158014/ENSG00000125148/ENSG00000073756/ENSG00000100985/ENSG00000187193/ENSG00000175592/ENSG00000198695/ENSG00000127528/ENSG00000198804/ENSG00000198727/ENSG00000198786/ENSG00000169715/ENSG00000177606/ENSG00000118503/ENSG00000164362/ENSG00000140465/ENSG00000164400
GO:0098800	CC	GO:0098800	inner mitochondrial membrane protein complex	13	0.700787	2.40101	3.45094e-05	3.45094e-05	0.00629273	417	tags=92%, list=26%, signal=68%	ENSG00000198763/ENSG00000198886/ENSG00000198888/ENSG00000198804/ENSG00000198727/ENSG00000198786/ENSG00000198840/ENSG00000198899/ENSG00000212907/ENSG00000250479/ENSG00000108179/ENSG00000228253
GO:0006119	BP	GO:0006119	oxidative phosphorylation	18	0.622672	2.43193	6.97073e-05	6.97073e-05	0.0117424	417	tags=89%, list=26%, signal=66%	ENSG00000198763/ENSG00000198886/ENSG00000198888/ENSG00000198695/ENSG00000198804/ENSG00000198938/ENSG00000198727/ENSG00000198786/ENSG00000229344/ENSG00000198712/ENSG00000198840/ENSG00000198899/ENSG00000212907/ENSG00000250479/ENSG00000108179/ENSG00000228253
GO:2001239	BP	GO:2001239	regulation of extrinsic apoptotic signaling pathway in absence of ligand	7	0.827916	2.24694	7.521e-05	7.521e-05	0.0117424	277	tags=100%, list=18%, signal=83%	ENSG00000019549/ENSG00000168621/ENSG00000122641/ENSG00000164362/ENSG00000164400/ENSG00000204389/ENSG00000204388
GO:0005746	CC	GO:0005746	mitochondrial respirasome	9	0.76849	2.31789	8.09185e-05	8.09185e-05	0.0117424	282	tags=89%, list=18%, signal=73%	ENSG00000198763/ENSG00000198886/ENSG00000198888/ENSG00000198804/ENSG00000198727/ENSG00000198786/ENSG00000198840/ENSG00000212907
GO:0003954	MF	GO:0003954	NADH dehydrogenase activity	7	0.824729	2.23829	8.42093e-05	8.42093e-05	0.0117424	282	tags=100%, list=18%, signal=82%	ENSG00000198763/ENSG00000198886/ENSG00000198888/ENSG00000198695/ENSG00000198786/ENSG00000198840/ENSG00000212907
GO:0006120	BP	GO:0006120	mitochondrial electron transport, NADH to ubiquinone	7	0.824729	2.23829	8.42093e-05	8.42093e-05	0.0117424	282	tags=100%, list=18%, signal=82%	ENSG00000198763/ENSG00000198886/ENSG00000198888/ENSG00000198695/ENSG00000198786/ENSG00000198840/ENSG00000212907
GO:0008137	MF	GO:0008137	NADH dehydrogenase (ubiquinone) activity	7	0.824729	2.23829	8.42093e-05	8.42093e-05	0.0117424	282	tags=100%, list=18%, signal=82%	ENSG00000198763/ENSG00000198886/ENSG00000198888/ENSG00000198695/ENSG00000198786/ENSG00000198840/ENSG00000212907
GO:0016655	MF	GO:0016655	oxidoreductase activity, acting on NAD(P)H, quinone or similar compound as acceptor	7	0.824729	2.23829	8.42093e-05	8.42093e-05	0.0117424	282	tags=100%, list=18%, signal=82%	ENSG00000198763/ENSG00000198886/ENSG00000198888/ENSG00000198695/ENSG00000198786/ENSG00000198840/ENSG00000212907
GO:0050136	MF	GO:0050136	NADH dehydrogenase (quinone) activity	7	0.824729	2.23829	8.42093e-05	8.42093e-05	0.0117424	282	tags=100%, list=18%, signal=82%	ENSG00000198763/ENSG00000198886/ENSG00000198888/ENSG00000198695/ENSG00000198786/ENSG00000198840/ENSG00000212907
GO:0009636	BP	GO:0009636	response to toxic substance	26	0.527026	2.30446	9.33759e-05	9.33759e-05	0.0126486	214	tags=50%, list=14%, signal=44%	ENSG00000125144/ENSG00000205358/ENSG00000169688/ENSG00000205364/ENSG00000198417/ENSG00000125148/ENSG00000073756/ENSG00000187193/ENSG00000198835/ENSG00000198727/ENSG00000169715/ENSG00000140465/ENSG00000271303
GO:1901099	BP	GO:1901099	negative regulation of signal transduction in absence of ligand	6	0.827389	2.1047	0.000122432	0.000122432	0.015688	277	tags=100%, list=18%, signal=83%	ENSG00000019549/ENSG00000168621/ENSG00000164362/ENSG00000164400/ENSG00000204389/ENSG00000204388
GO:2001240	BP	GO:2001240	negative regulation of extrinsic apoptotic signaling pathway in absence of ligand	6	0.827389	2.1047	0.000122432	0.000122432	0.015688	277	tags=100%, list=18%, signal=83%	ENSG00000019549/ENSG00000168621/ENSG00000164362/ENSG00000164400/ENSG00000204389/ENSG00000204388
GO:0098754	BP	GO:0098754	detoxification	18	0.609	2.37853	0.000134471	0.000134471	0.0167772	214	tags=56%, list=14%, signal=49%	ENSG00000125144/ENSG00000205358/ENSG00000169688/ENSG00000205364/ENSG00000198417/ENSG00000125148/ENSG00000073756/ENSG00000187193/ENSG00000169715/ENSG00000271303
GO:0005747	CC	GO:0005747	mitochondrial respiratory chain complex I	6	0.824204	2.0966	0.000146146	0.000146146	0.0168997	282	tags=100%, list=18%, signal=82%	ENSG00000198763/ENSG00000198886/ENSG00000198888/ENSG00000198786/ENSG00000198840/ENSG00000212907
GO:0030964	CC	GO:0030964	NADH dehydrogenase complex	6	0.824204	2.0966	0.000146146	0.000146146	0.0168997	282	tags=100%, list=18%, signal=82%	ENSG00000198763/ENSG00000198886/ENSG00000198888/ENSG00000198786/ENSG00000198840/ENSG00000212907
GO:0045271	CC	GO:0045271	respiratory chain complex I	6	0.824204	2.0966	0.000146146	0.000146146	0.0168997	282	tags=100%, list=18%, signal=82%	ENSG00000198763/ENSG00000198886/ENSG00000198888/ENSG00000198786/ENSG00000198840/ENSG00000212907
GO:0098798	CC	GO:0098798	mitochondrial protein complex	17	0.595253	2.27348	0.00019594	0.00019594	0.0221181	648	tags=100%, list=41%, signal=60%	ENSG00000198763/ENSG00000198886/ENSG00000198888/ENSG00000198804/ENSG00000198727/ENSG00000198786/ENSG00000198840/ENSG00000198899/ENSG00000212907/ENSG00000250479/ENSG00000108179/ENSG00000228253/ENSG00000147586/ENSG00000182154/ENSG00000196683/ENSG00000130204/ENSG00000109519
GO:0010038	BP	GO:0010038	response to metal ion	45	0.418093	2.16672	0.000233203	0.000233203	0.0257123	200	tags=38%, list=13%, signal=34%	ENSG00000125144/ENSG00000205358/ENSG00000169688/ENSG00000205364/ENSG00000100292/ENSG00000198417/ENSG00000158014/ENSG00000125148/ENSG00000073756/ENSG00000100985/ENSG00000187193/ENSG00000198804/ENSG00000198727/ENSG00000169715/ENSG00000177606/ENSG00000164362/ENSG00000140465
GO:0016310	BP	GO:0016310	phosphorylation	196	0.244895	1.74653	0.000258498	0.000258498	0.0275899	511	tags=51%, list=32%, signal=39%	ENSG00000164619/ENSG00000176601/ENSG00000183691/ENSG00000164266/ENSG00000130222/ENSG00000133101/ENSG00000073756/ENSG00000162772/ENSG00000181634/ENSG00000110944/ENSG00000100985/ENSG00000168621/ENSG00000138623/ENSG00000113578/ENSG00000095752/ENSG00000114315/ENSG00000113070/ENSG00000198763/ENSG00000198886/ENSG00000198888/ENSG00000198835/ENSG00000143507/ENSG00000198695/ENSG00000182585/ENSG00000066056…
GO:0070069	CC	GO:0070069	cytochrome complex	5	0.873966	2.1109	0.000261871	0.000261871	0.0275899	203	tags=100%, list=13%, signal=87%	ENSG00000198804/ENSG00000198938/ENSG00000198727/ENSG00000229344/ENSG00000198712
GO:0038034	BP	GO:0038034	signal transduction in absence of ligand	10	0.69076	2.15948	0.000313134	0.000313134	0.0315869	277	tags=80%, list=18%, signal=66%	ENSG00000140379/ENSG00000019549/ENSG00000168621/ENSG00000122641/ENSG00000164362/ENSG00000164400/ENSG00000204389/ENSG00000204388
GO:0097192	BP	GO:0097192	extrinsic apoptotic signaling pathway in absence of ligand	10	0.69076	2.15948	0.000313134	0.000313134	0.0315869	277	tags=80%, list=18%, signal=66%	ENSG00000140379/ENSG00000019549/ENSG00000168621/ENSG00000122641/ENSG00000164362/ENSG00000164400/ENSG00000204389/ENSG00000204388
GO:0006814	BP	GO:0006814	sodium ion transport	23	-0.563688	-2.10936	0.000368789	0.000368789	0.0359064	68	tags=35%, list=4%, signal=34%	ENSG00000124564/ENSG00000169432/ENSG00000124568/ENSG00000169507/ENSG00000002746/ENSG00000102466/ENSG00000157765/ENSG00000146039
GO:0022900	BP	GO:0022900	electron transport chain	21	0.538313	2.17026	0.000371102	0.000371102	0.0359064	204	tags=57%, list=13%, signal=50%	ENSG00000198763/ENSG00000198886/ENSG00000198888/ENSG00000198695/ENSG00000198804/ENSG00000198938/ENSG00000198727/ENSG00000138356/ENSG00000198786/ENSG00000229344/ENSG00000198712/ENSG00000198840
GO:0045333	BP	GO:0045333	cellular respiration	18	0.577781	2.2566	0.000395321	0.000395321	0.0374848	204	tags=61%, list=13%, signal=54%	ENSG00000198763/ENSG00000198886/ENSG00000198888/ENSG00000198695/ENSG00000198804/ENSG00000198938/ENSG00000198727/ENSG00000198786/ENSG00000229344/ENSG00000198712/ENSG00000198840
GO:0006986	BP	GO:0006986	response to unfolded protein	17	0.56615	2.16232	0.00053967	0.00053967	0.0501687	619	tags=94%, list=39%, signal=58%	ENSG00000173110/ENSG00000162772/ENSG00000087074/ENSG00000204389/ENSG00000204388/ENSG00000169429/ENSG00000044574/ENSG00000175197/ENSG00000145050/ENSG00000178607/ENSG00000120694/ENSG00000109971/ENSG00000109133/ENSG00000051108/ENSG00000166598/ENSG00000080824
GO:1990204	CC	GO:1990204	oxidoreductase complex	10	0.675408	2.11149	0.000554054	0.000554054	0.0505153	282	tags=80%, list=18%, signal=66%	ENSG00000198763/ENSG00000198886/ENSG00000198888/ENSG00000198804/ENSG00000198727/ENSG00000198786/ENSG00000198840/ENSG00000212907
GO:1902600	BP	GO:1902600	proton transmembrane transport	13	0.63056	2.1604	0.000642708	0.000642708	0.0574927	417	tags=85%, list=26%, signal=63%	ENSG00000147614/ENSG00000198886/ENSG00000198804/ENSG00000198938/ENSG00000198727/ENSG00000198786/ENSG00000229344/ENSG00000198712/ENSG00000198899/ENSG00000108179/ENSG00000228253
GO:1990904	CC	GO:1990904	ribonucleoprotein complex	25	0.493834	2.11833	0.000736762	0.000736762	0.0646857	645	tags=92%, list=41%, signal=55%	ENSG00000128016/ENSG00000164362/ENSG00000274012/ENSG00000157554/ENSG00000204389/ENSG00000204388/ENSG00000114767/ENSG00000179041/ENSG00000278771/ENSG00000278099/ENSG00000048740/ENSG00000206737/ENSG00000261236/ENSG00000147586/ENSG00000109971/ENSG00000165271/ENSG00000117395/ENSG00000183684/ENSG00000182154/ENSG00000201558/ENSG00000131469/ENSG00000135521/ENSG00000131914
GO:0045926	BP	GO:0045926	negative regulation of growth	40	0.414971	2.08992	0.000823795	0.000823795	0.0706913	298	tags=50%, list=19%, signal=42%	ENSG00000125144/ENSG00000205358/ENSG00000169688/ENSG00000205364/ENSG00000183691/ENSG00000198417/ENSG00000125148/ENSG00000138623/ENSG00000187193/ENSG00000143507/ENSG00000122641/ENSG00000169715/ENSG00000158825/ENSG00000163132/ENSG00000136999/ENSG00000204389/ENSG00000204388/ENSG00000117152/ENSG00000175602/ENSG00000140961
GO:0015988	BP	GO:0015988	energy coupled proton transmembrane transport, against electrochemical gradient	4	0.891858	1.9409	0.000870916	0.000870916	0.0706913	174	tags=100%, list=11%, signal=89%	ENSG00000198886/ENSG00000198804/ENSG00000198727/ENSG00000198786
GO:0015990	BP	GO:0015990	electron transport coupled proton transport	4	0.891858	1.9409	0.000870916	0.000870916	0.0706913	174	tags=100%, list=11%, signal=89%	ENSG00000198886/ENSG00000198804/ENSG00000198727/ENSG00000198786
GO:0071241	BP	GO:0071241	cellular response to inorganic substance	34	0.441494	2.11776	0.000879718	0.000879718	0.0706913	200	tags=38%, list=13%, signal=34%	ENSG00000125144/ENSG00000205358/ENSG00000169688/ENSG00000205364/ENSG00000100292/ENSG00000198417/ENSG00000125148/ENSG00000073756/ENSG00000100985/ENSG00000187193/ENSG00000169715/ENSG00000177606/ENSG00000140465
GO:0071248	BP	GO:0071248	cellular response to metal ion	34	0.441494	2.11776	0.000879718	0.000879718	0.0706913	200	tags=38%, list=13%, signal=34%	ENSG00000125144/ENSG00000205358/ENSG00000169688/ENSG00000205364/ENSG00000100292/ENSG00000198417/ENSG00000125148/ENSG00000073756/ENSG00000100985/ENSG00000187193/ENSG00000169715/ENSG00000177606/ENSG00000140465
GO:2001234	BP	GO:2001234	negative regulation of apoptotic signaling pathway	24	0.476367	2.02165	0.00101865	0.00101865	0.080491	324	tags=54%, list=21%, signal=44%	ENSG00000183691/ENSG00000100292/ENSG00000073756/ENSG00000100985/ENSG00000019549/ENSG00000168621/ENSG00000011422/ENSG00000118503/ENSG00000164362/ENSG00000164400/ENSG00000204389/ENSG00000204388/ENSG00000026508
GO:0080135	BP	GO:0080135	regulation of cellular response to stress	57	0.34984	1.92966	0.00107883	0.00107883	0.0838489	619	tags=79%, list=39%, signal=50%	ENSG00000130222/ENSG00000073756/ENSG00000019549/ENSG00000087074/ENSG00000143507/ENSG00000177374/ENSG00000164362/ENSG00000177283/ENSG00000163132/ENSG00000074660/ENSG00000204389/ENSG00000204388/ENSG00000026508/ENSG00000044574/ENSG00000141655/ENSG00000148677/ENSG00000136826/ENSG00000149948/ENSG00000186480/ENSG00000175197/ENSG00000255150/ENSG00000145050/ENSG00000188766/ENSG00000178607/ENSG00000154928…
GO:0005436	MF	GO:0005436	sodium:phosphate symporter activity	6	-0.779992	-1.87455	0.00120851	0.00120851	0.0924134	157	tags=67%, list=10%, signal=60%	ENSG00000124564/ENSG00000124568/ENSG00000157765/ENSG00000146039
GO:0046034	BP	GO:0046034	ATP metabolic process	26	0.459162	2.00772	0.00129327	0.00129327	0.0973246	282	tags=58%, list=18%, signal=48%	ENSG00000198763/ENSG00000198886/ENSG00000198888/ENSG00000198695/ENSG00000198804/ENSG00000198938/ENSG00000198727/ENSG00000198786/ENSG00000229344/ENSG00000198712/ENSG00000198840/ENSG00000198899/ENSG00000204389/ENSG00000204388/ENSG00000212907
GO:0031072	MF	GO:0031072	heat shock protein binding	13	0.59501	2.0386	0.00179474	0.00179474	0.120357	646	tags=100%, list=41%, signal=60%	ENSG00000173110/ENSG00000113578/ENSG00000128016/ENSG00000140465/ENSG00000204389/ENSG00000204388/ENSG00000160255/ENSG00000044574/ENSG00000178607/ENSG00000109971/ENSG00000110172/ENSG00000004478/ENSG00000184216
GO:0035725	BP	GO:0035725	sodium ion transmembrane transport	18	-0.581761	-1.99808	0.00181822	0.00181822	0.120357	68	tags=39%, list=4%, signal=38%	ENSG00000124564/ENSG00000169432/ENSG00000124568/ENSG00000002746/ENSG00000102466/ENSG00000157765/ENSG00000146039
GO:0004129	MF	GO:0004129	cytochrome-c oxidase activity	4	0.87341	1.90076	0.0018278	0.0018278	0.120357	203	tags=100%, list=13%, signal=87%	ENSG00000198804/ENSG00000198938/ENSG00000229344/ENSG00000198712
GO:0006123	BP	GO:0006123	mitochondrial electron transport, cytochrome c to oxygen	4	0.87341	1.90076	0.0018278	0.0018278	0.120357	203	tags=100%, list=13%, signal=87%	ENSG00000198804/ENSG00000198938/ENSG00000229344/ENSG00000198712
GO:0015002	MF	GO:0015002	heme-copper terminal oxidase activity	4	0.87341	1.90076	0.0018278	0.0018278	0.120357	203	tags=100%, list=13%, signal=87%	ENSG00000198804/ENSG00000198938/ENSG00000229344/ENSG00000198712
GO:0016675	MF	GO:0016675	oxidoreductase activity, acting on a heme group of donors	4	0.87341	1.90076	0.0018278	0.0018278	0.120357	203	tags=100%, list=13%, signal=87%	ENSG00000198804/ENSG00000198938/ENSG00000229344/ENSG00000198712
GO:0016676	MF	GO:0016676	oxidoreductase activity, acting on a heme group of donors, oxygen as acceptor	4	0.87341	1.90076	0.0018278	0.0018278	0.120357	203	tags=100%, list=13%, signal=87%	ENSG00000198804/ENSG00000198938/ENSG00000229344/ENSG00000198712
GO:0019646	BP	GO:0019646	aerobic electron transport chain	4	0.87341	1.90076	0.0018278	0.0018278	0.120357	203	tags=100%, list=13%, signal=87%	ENSG00000198804/ENSG00000198938/ENSG00000229344/ENSG00000198712
GO:0045277	CC	GO:0045277	respiratory chain complex IV	4	0.87341	1.90076	0.0018278	0.0018278	0.120357	203	tags=100%, list=13%, signal=87%	ENSG00000198804/ENSG00000198938/ENSG00000229344/ENSG00000198712
GO:0035094	BP	GO:0035094	response to nicotine	4	0.870865	1.89522	0.00200206	0.00200206	0.129427	207	tags=100%, list=13%, signal=87%	ENSG00000100292/ENSG00000198886/ENSG00000198695/ENSG00000163132
GO:0072079	BP	GO:0072079	nephron tubule formation	3	0.902098	1.79074	0.00202015	0.00202015	0.129427	157	tags=100%, list=10%, signal=90%	ENSG00000183691/ENSG00000168621/ENSG00000125398
GO:0051101	BP	GO:0051101	regulation of DNA binding	16	0.550589	2.03589	0.00213682	0.00213682	0.135077	587	tags=88%, list=37%, signal=55%	ENSG00000100292/ENSG00000100985/ENSG00000114315/ENSG00000011422/ENSG00000177606/ENSG00000163132/ENSG00000164683/ENSG00000136826/ENSG00000149948/ENSG00000175197/ENSG00000136830/ENSG00000115738/ENSG00000104885/ENSG00000164171
GO:2001236	BP	GO:2001236	regulation of extrinsic apoptotic signaling pathway	23	0.465599	1.94296	0.00227316	0.00227316	0.140773	277	tags=52%, list=18%, signal=44%	ENSG00000123689/ENSG00000100292/ENSG00000162772/ENSG00000019549/ENSG00000168621/ENSG00000122641/ENSG00000118503/ENSG00000164362/ENSG00000167895/ENSG00000164400/ENSG00000204389/ENSG00000204388
GO:0034620	BP	GO:0034620	cellular response to unfolded protein	14	0.560365	2.00267	0.00228631	0.00228631	0.140773	616	tags=93%, list=39%, signal=57%	ENSG00000173110/ENSG00000162772/ENSG00000087074/ENSG00000204389/ENSG00000204388/ENSG00000169429/ENSG00000044574/ENSG00000175197/ENSG00000178607/ENSG00000109971/ENSG00000109133/ENSG00000051108/ENSG00000166598
GO:0009266	BP	GO:0009266	response to temperature stimulus	25	0.462034	1.98192	0.00261391	0.00261391	0.157044	396	tags=56%, list=25%, signal=43%	ENSG00000173110/ENSG00000100292/ENSG00000073756/ENSG00000113578/ENSG00000198727/ENSG00000229344/ENSG00000198712/ENSG00000204389/ENSG00000204388/ENSG00000128564/ENSG00000148926/ENSG00000187688/ENSG00000142185/ENSG00000154928
GO:0031581	BP	GO:0031581	hemidesmosome assembly	3	0.895105	1.77686	0.00262429	0.00262429	0.157044	168	tags=100%, list=11%, signal=90%	ENSG00000065618/ENSG00000196878/ENSG00000058085
GO:0015136	MF	GO:0015136	sialic acid transmembrane transporter activity	3	-0.902734	-1.70468	0.00270663	0.00270663	0.157044	157	tags=100%, list=10%, signal=90%	ENSG00000124568/ENSG00000146039
GO:0015739	BP	GO:0015739	sialic acid transport	3	-0.902734	-1.70468	0.00270663	0.00270663	0.157044	157	tags=100%, list=10%, signal=90%	ENSG00000124568/ENSG00000146039
GO:0000188	BP	GO:0000188	inactivation of MAPK activity	10	0.621328	1.94242	0.0027162	0.0027162	0.157044	603	tags=100%, list=38%, signal=62%	ENSG00000143507/ENSG00000139318/ENSG00000117152/ENSG00000158050/ENSG00000188766/ENSG00000164086/ENSG00000138166/ENSG00000130829/ENSG00000198369/ENSG00000120129
GO:0035966	BP	GO:0035966	response to topologically incorrect protein	19	0.517952	2.04897	0.00276401	0.00276401	0.157614	619	tags=89%, list=39%, signal=55%	ENSG00000173110/ENSG00000162772/ENSG00000087074/ENSG00000204389/ENSG00000204388/ENSG00000169429/ENSG00000044574/ENSG00000175197/ENSG00000145050/ENSG00000178607/ENSG00000128228/ENSG00000120694/ENSG00000109971/ENSG00000109133/ENSG00000051108/ENSG00000166598/ENSG00000080824
GO:0040036	BP	GO:0040036	regulation of fibroblast growth factor receptor signaling pathway	6	0.729299	1.85518	0.00279253	0.00279253	0.157614	431	tags=100%, list=27%, signal=73%	ENSG00000183691/ENSG00000136158/ENSG00000171388/ENSG00000187678/ENSG00000180730/ENSG00000114251
GO:1903670	BP	GO:1903670	regulation of sprouting angiogenesis	8	0.687101	2.00025	0.00297272	0.00297272	0.16581	143	tags=62%, list=9%, signal=57%	ENSG00000164619/ENSG00000100292/ENSG00000073756/ENSG00000113578/ENSG00000127528
GO:0034605	BP	GO:0034605	cellular response to heat	12	0.594629	2.00543	0.00305645	0.00305645	0.166962	646	tags=100%, list=41%, signal=59%	ENSG00000173110/ENSG00000100292/ENSG00000073756/ENSG00000113578/ENSG00000204389/ENSG00000204388/ENSG00000120694/ENSG00000109971/ENSG00000110172/ENSG00000004478/ENSG00000080824/ENSG00000184216
GO:0048584	BP	GO:0048584	positive regulation of response to stimulus	193	0.221525	1.56446	0.00306381	0.00306381	0.166962	461	tags=45%, list=29%, signal=36%	ENSG00000226979/ENSG00000164220/ENSG00000164619/ENSG00000178726/ENSG00000198576/ENSG00000162711/ENSG00000090659/ENSG00000168685/ENSG00000158869/ENSG00000123689/ENSG00000100292/ENSG00000118004/ENSG00000130222/ENSG00000073756/ENSG00000162772/ENSG00000181634/ENSG00000110944/ENSG00000100985/ENSG00000138623/ENSG00000113578/ENSG00000087074/ENSG00000095752/ENSG00000114315/ENSG00000113070/ENSG00000182585…
GO:1901264	BP	GO:1901264	carbohydrate derivative transport	10	-0.647623	-1.87536	0.00313474	0.00313474	0.168886	274	tags=60%, list=17%, signal=50%	ENSG00000174669/ENSG00000164638/ENSG00000124564/ENSG00000124568/ENSG00000146039/ENSG00000169562
GO:0010033	BP	GO:0010033	response to organic substance	266	0.19887	1.49021	0.00318775	0.00318775	0.169812	459	tags=42%, list=29%, signal=36%	ENSG00000148680/ENSG00000125144/ENSG00000173110/ENSG00000226979/ENSG00000164619/ENSG00000178726/ENSG00000162711/ENSG00000183691/ENSG00000168685/ENSG00000158869/ENSG00000100292/ENSG00000125148/ENSG00000073756/ENSG00000162772/ENSG00000131459/ENSG00000181634/ENSG00000110944/ENSG00000197646/ENSG00000100985/ENSG00000019549/ENSG00000113578/ENSG00000187193/ENSG00000087074/ENSG00000175592/ENSG00000147614…
GO:0008284	BP	GO:0008284	positive regulation of cell population proliferation	89	0.275568	1.68326	0.00330172	0.00330172	0.171146	196	tags=28%, list=12%, signal=26%	ENSG00000226979/ENSG00000090659/ENSG00000183691/ENSG00000168685/ENSG00000100292/ENSG00000073756/ENSG00000162772/ENSG00000110944/ENSG00000197646/ENSG00000100985/ENSG00000168621/ENSG00000113578/ENSG00000175592/ENSG00000163735/ENSG00000095752/ENSG00000114315/ENSG00000113070/ENSG00000198835/ENSG00000182585/ENSG00000125398/ENSG00000145794/ENSG00000058085/ENSG00000177606/ENSG00000118503/ENSG00000164362
GO:0045185	BP	GO:0045185	maintenance of protein location	6	0.720382	1.8325	0.00332249	0.00332249	0.171146	445	tags=100%, list=28%, signal=72%	ENSG00000174004/ENSG00000044574/ENSG00000250479/ENSG00000186480/ENSG00000151239/ENSG00000049323
GO:1903672	BP	GO:1903672	positive regulation of sprouting angiogenesis	6	0.721494	1.83532	0.00332249	0.00332249	0.171146	110	tags=67%, list=7%, signal=62%	ENSG00000164619/ENSG00000100292/ENSG00000073756/ENSG00000113578
GO:1904018	BP	GO:1904018	positive regulation of vasculature development	23	0.455693	1.90163	0.00335718	0.00335718	0.171146	457	tags=70%, list=29%, signal=50%	ENSG00000164619/ENSG00000100292/ENSG00000073756/ENSG00000113578/ENSG00000066056/ENSG00000164362/ENSG00000166396/ENSG00000160255/ENSG00000167772/ENSG00000169429/ENSG00000148926/ENSG00000136826/ENSG00000149948/ENSG00000125266/ENSG00000114251/ENSG00000106991
GO:0070301	BP	GO:0070301	cellular response to hydrogen peroxide	6	0.715287	1.81953	0.00356709	0.00356709	0.179127	453	tags=100%, list=29%, signal=72%	ENSG00000127528/ENSG00000118503/ENSG00000136826/ENSG00000142185/ENSG00000108179/ENSG00000163932
GO:2001237	BP	GO:2001237	negative regulation of extrinsic apoptotic signaling pathway	14	0.540439	1.93146	0.0035893	0.0035893	0.179127	277	tags=57%, list=18%, signal=48%	ENSG00000100292/ENSG00000019549/ENSG00000168621/ENSG00000118503/ENSG00000164362/ENSG00000164400/ENSG00000204389/ENSG00000204388
GO:0035967	BP	GO:0035967	cellular response to topologically incorrect protein	15	0.56328	2.03741	0.00384084	0.00384084	0.189683	616	tags=93%, list=39%, signal=57%	ENSG00000173110/ENSG00000162772/ENSG00000087074/ENSG00000204389/ENSG00000204388/ENSG00000169429/ENSG00000044574/ENSG00000175197/ENSG00000178607/ENSG00000128228/ENSG00000109971/ENSG00000109133/ENSG00000051108/ENSG00000166598
GO:0042221	BP	GO:0042221	response to chemical	358	0.182775	1.42938	0.00401103	0.00401103	0.196047	411	tags=36%, list=26%, signal=34%	ENSG00000148680/ENSG00000125144/ENSG00000205358/ENSG00000173110/ENSG00000226979/ENSG00000169688/ENSG00000164619/ENSG00000178726/ENSG00000205364/ENSG00000162711/ENSG00000183691/ENSG00000168685/ENSG00000158869/ENSG00000100292/ENSG00000198417/ENSG00000158014/ENSG00000125148/ENSG00000124126/ENSG00000073756/ENSG00000162772/ENSG00000131459/ENSG00000181634/ENSG00000110944/ENSG00000197646/ENSG00000100985…
GO:0034614	BP	GO:0034614	cellular response to reactive oxygen species	9	0.650084	1.96076	0.00407801	0.00407801	0.197286	453	tags=89%, list=29%, signal=64%	ENSG00000100985/ENSG00000127528/ENSG00000177606/ENSG00000118503/ENSG00000136826/ENSG00000142185/ENSG00000108179/ENSG00000163932
GO:0022613	BP	GO:0022613	ribonucleoprotein complex biogenesis	18	0.503145	1.9651	0.00413328	0.00413328	0.19794	631	tags=89%, list=40%, signal=54%	ENSG00000114767/ENSG00000145220/ENSG00000179041/ENSG00000278099/ENSG00000048740/ENSG00000206737/ENSG00000261236/ENSG00000111845/ENSG00000052749/ENSG00000048162/ENSG00000165271/ENSG00000117395/ENSG00000201558/ENSG00000131469/ENSG00000080824/ENSG00000135521
GO:0061695	CC	GO:0061695	transferase complex, transferring phosphorus-containing groups	6	0.707006	1.79847	0.00421976	0.00421976	0.199156	466	tags=100%, list=30%, signal=71%	ENSG00000133101/ENSG00000164362/ENSG00000113356/ENSG00000178607/ENSG00000169047/ENSG00000117877
GO:0014014	BP	GO:0014014	negative regulation of gliogenesis	10	0.603874	1.88785	0.0042807	0.0042807	0.199156	256	tags=60%, list=16%, signal=51%	ENSG00000183691/ENSG00000114315/ENSG00000144355/ENSG00000143507/ENSG00000164362/ENSG00000126368
GO:0031349	BP	GO:0031349	positive regulation of defense response	22	0.471956	1.94969	0.00428468	0.00428468	0.199156	658	tags=86%, list=42%, signal=51%	ENSG00000226979/ENSG00000090659/ENSG00000158869/ENSG00000073756/ENSG00000110944/ENSG00000074966/ENSG00000113356/ENSG00000141655/ENSG00000172216/ENSG00000124882/ENSG00000114251/ENSG00000163932/ENSG00000170425/ENSG00000197943/ENSG00000164171/ENSG00000213654/ENSG00000164430/ENSG00000171522/ENSG00000150782
GO:0000165	BP	GO:0000165	MAPK cascade	88	0.277309	1.68817	0.00441604	0.00441604	0.199235	551	tags=60%, list=35%, signal=41%	ENSG00000164619/ENSG00000130222/ENSG00000162772/ENSG00000168621/ENSG00000138623/ENSG00000113578/ENSG00000095752/ENSG00000113070/ENSG00000143507/ENSG00000182585/ENSG00000128016/ENSG00000125398/ENSG00000100385/ENSG00000177606/ENSG00000177283/ENSG00000164400/ENSG00000136158/ENSG00000139318/ENSG00000077522/ENSG00000187678/ENSG00000117152/ENSG00000165238/ENSG00000026508/ENSG00000137936/ENSG00000141655…
GO:0023014	BP	GO:0023014	signal transduction by protein phosphorylation	88	0.277309	1.68817	0.00441604	0.00441604	0.199235	551	tags=60%, list=35%, signal=41%	ENSG00000164619/ENSG00000130222/ENSG00000162772/ENSG00000168621/ENSG00000138623/ENSG00000113578/ENSG00000095752/ENSG00000113070/ENSG00000143507/ENSG00000182585/ENSG00000128016/ENSG00000125398/ENSG00000100385/ENSG00000177606/ENSG00000177283/ENSG00000164400/ENSG00000136158/ENSG00000139318/ENSG00000077522/ENSG00000187678/ENSG00000117152/ENSG00000165238/ENSG00000026508/ENSG00000137936/ENSG00000141655…
GO:0050727	BP	GO:0050727	regulation of inflammatory response	32	0.396923	1.85445	0.00441917	0.00441917	0.199235	456	tags=59%, list=29%, signal=43%	ENSG00000226979/ENSG00000162711/ENSG00000158869/ENSG00000073756/ENSG00000110944/ENSG00000100985/ENSG00000138623/ENSG00000143507/ENSG00000118503/ENSG00000179630/ENSG00000136999/ENSG00000126368/ENSG00000135318/ENSG00000141655/ENSG00000136826/ENSG00000172216/ENSG00000114251/ENSG00000163932/ENSG00000170425
GO:0031347	BP	GO:0031347	regulation of defense response	43	0.351182	1.81682	0.00445448	0.00445448	0.199235	456	tags=53%, list=29%, signal=39%	ENSG00000226979/ENSG00000162711/ENSG00000090659/ENSG00000158869/ENSG00000073756/ENSG00000110944/ENSG00000100985/ENSG00000138623/ENSG00000143507/ENSG00000118503/ENSG00000074966/ENSG00000179630/ENSG00000136999/ENSG00000126368/ENSG00000113356/ENSG00000135318/ENSG00000141655/ENSG00000136826/ENSG00000172216/ENSG00000124882/ENSG00000114251/ENSG00000163932/ENSG00000170425
GO:0015980	BP	GO:0015980	energy derivation by oxidation of organic compounds	28	0.43452	1.97174	0.00453071	0.00453071	0.200751	282	tags=54%, list=18%, signal=45%	ENSG00000131459/ENSG00000198763/ENSG00000198886/ENSG00000198888/ENSG00000198695/ENSG00000198804/ENSG00000198938/ENSG00000198727/ENSG00000181649/ENSG00000198786/ENSG00000229344/ENSG00000198712/ENSG00000198840/ENSG00000126368/ENSG00000212907
GO:0050665	BP	GO:0050665	hydrogen peroxide biosynthetic process	3	0.872854	1.73269	0.00474326	0.00474326	0.208222	203	tags=100%, list=13%, signal=87%	ENSG00000229344/ENSG00000140465/ENSG00000198712
GO:0043409	BP	GO:0043409	negative regulation of MAPK cascade	21	0.457881	1.846	0.00480585	0.00480585	0.209035	603	tags=81%, list=38%, signal=51%	ENSG00000162772/ENSG00000143507/ENSG00000136158/ENSG00000139318/ENSG00000187678/ENSG00000117152/ENSG00000165238/ENSG00000158050/ENSG00000136826/ENSG00000188766/ENSG00000164086/ENSG00000163932/ENSG00000138166/ENSG00000111252/ENSG00000130829/ENSG00000198369/ENSG00000120129
GO:0006875	BP	GO:0006875	cellular metal ion homeostasis	43	0.34929	1.80703	0.00506316	0.00506316	0.218224	70	tags=21%, list=4%, signal=21%	ENSG00000125144/ENSG00000205358/ENSG00000169688/ENSG00000164220/ENSG00000205364/ENSG00000100292/ENSG00000198417/ENSG00000158014/ENSG00000125148
GO:0042542	BP	GO:0042542	response to hydrogen peroxide	14	0.520678	1.86083	0.00528421	0.00528421	0.224538	453	tags=79%, list=29%, signal=56%	ENSG00000100292/ENSG00000175592/ENSG00000198695/ENSG00000127528/ENSG00000198786/ENSG00000177606/ENSG00000118503/ENSG00000136826/ENSG00000142185/ENSG00000108179/ENSG00000163932
GO:0007043	BP	GO:0007043	cell-cell junction assembly	12	-0.590603	-1.78846	0.00530435	0.00530435	0.224538	138	tags=42%, list=9%, signal=38%	ENSG00000165376/ENSG00000113361/ENSG00000170324/ENSG00000012504/ENSG00000169562
GO:0045766	BP	GO:0045766	positive regulation of angiogenesis	19	0.490161	1.93903	0.00555531	0.00555531	0.230737	457	tags=74%, list=29%, signal=53%	ENSG00000164619/ENSG00000100292/ENSG00000073756/ENSG00000113578/ENSG00000066056/ENSG00000164362/ENSG00000160255/ENSG00000167772/ENSG00000169429/ENSG00000148926/ENSG00000136826/ENSG00000149948/ENSG00000114251/ENSG00000106991
GO:0003203	BP	GO:0003203	endocardial cushion morphogenesis	7	0.690886	1.87504	0.00572055	0.00572055	0.230737	492	tags=100%, list=31%, signal=69%	ENSG00000183691/ENSG00000019549/ENSG00000125398/ENSG00000163132/ENSG00000164683/ENSG00000106991/ENSG00000124216
GO:0002714	BP	GO:0002714	positive regulation of B cell mediated immunity	3	0.867357	1.72178	0.00572983	0.00572983	0.230737	51	tags=67%, list=3%, signal=65%	ENSG00000226979/ENSG00000158869
GO:0002891	BP	GO:0002891	positive regulation of immunoglobulin mediated immune response	3	0.867357	1.72178	0.00572983	0.00572983	0.230737	51	tags=67%, list=3%, signal=65%	ENSG00000226979/ENSG00000158869
GO:0002673	BP	GO:0002673	regulation of acute inflammatory response	4	0.827152	1.80009	0.0057428	0.0057428	0.230737	80	tags=75%, list=5%, signal=71%	ENSG00000162711/ENSG00000158869/ENSG00000073756
GO:0070431	BP	GO:0070431	nucleotide-binding oligomerization domain containing 2 signaling pathway	4	0.826336	1.79831	0.0057428	0.0057428	0.230737	277	tags=100%, list=18%, signal=83%	ENSG00000118503/ENSG00000179630/ENSG00000204389/ENSG00000204388
GO:0061515	BP	GO:0061515	myeloid cell development	6	0.696178	1.77093	0.00594039	0.00594039	0.23667	483	tags=100%, list=31%, signal=70%	ENSG00000127528/ENSG00000119714/ENSG00000174004/ENSG00000197046/ENSG00000145220/ENSG00000111252
GO:0030003	BP	GO:0030003	cellular cation homeostasis	50	0.326482	1.72968	0.00617258	0.00617258	0.242339	118	tags=22%, list=7%, signal=21%	ENSG00000125144/ENSG00000205358/ENSG00000169688/ENSG00000164220/ENSG00000205364/ENSG00000100292/ENSG00000198417/ENSG00000158014/ENSG00000125148/ENSG00000187193/ENSG00000147614
GO:0031960	BP	GO:0031960	response to corticosteroid	12	0.562607	1.89744	0.00623147	0.00623147	0.242339	611	tags=92%, list=39%, signal=57%	ENSG00000073756/ENSG00000175592/ENSG00000128016/ENSG00000198840/ENSG00000165474/ENSG00000148926/ENSG00000125740/ENSG00000106991/ENSG00000155846/ENSG00000120129/ENSG00000131469
GO:0014013	BP	GO:0014013	regulation of gliogenesis	17	0.487412	1.86159	0.00623602	0.00623602	0.242339	256	tags=47%, list=16%, signal=40%	ENSG00000226979/ENSG00000183691/ENSG00000114315/ENSG00000144355/ENSG00000198835/ENSG00000143507/ENSG00000164362/ENSG00000126368
GO:0043392	BP	GO:0043392	negative regulation of DNA binding	7	0.685584	1.86065	0.00648328	0.00648328	0.247967	367	tags=86%, list=23%, signal=66%	ENSG00000100292/ENSG00000177606/ENSG00000163132/ENSG00000164683/ENSG00000149948/ENSG00000175197
GO:0072330	BP	GO:0072330	monocarboxylic acid biosynthetic process	27	-0.463823	-1.80637	0.00648545	0.00648545	0.247967	301	tags=48%, list=19%, signal=40%	ENSG00000135094/ENSG00000124212/ENSG00000073737/ENSG00000153086/ENSG00000117009/ENSG00000164120/ENSG00000241935/ENSG00000011465/ENSG00000012504/ENSG00000242110/ENSG00000140284/ENSG00000127129/ENSG00000123560
GO:0008283	BP	GO:0008283	cell population proliferation	169	0.218127	1.48816	0.00659341	0.00659341	0.250078	411	tags=41%, list=26%, signal=34%	ENSG00000226979/ENSG00000164619/ENSG00000090659/ENSG00000183691/ENSG00000168685/ENSG00000171056/ENSG00000100292/ENSG00000073756/ENSG00000162772/ENSG00000110944/ENSG00000197646/ENSG00000100985/ENSG00000019549/ENSG00000168621/ENSG00000113578/ENSG00000175592/ENSG00000163735/ENSG00000095752/ENSG00000114315/ENSG00000113070/ENSG00000198835/ENSG00000143507/ENSG00000182585/ENSG00000128016/ENSG00000125398…
GO:0060317	BP	GO:0060317	cardiac epithelial to mesenchymal transition	6	0.690446	1.75634	0.0066778	0.0066778	0.251268	492	tags=100%, list=31%, signal=69%	ENSG00000183691/ENSG00000019549/ENSG00000163132/ENSG00000164683/ENSG00000106991/ENSG00000124216
GO:0032633	BP	GO:0032633	interleukin-4 production	6	0.688744	1.75202	0.00700554	0.00700554	0.259482	377	tags=83%, list=24%, signal=64%	ENSG00000162711/ENSG00000158869/ENSG00000103257/ENSG00000175197/ENSG00000172216
GO:0032673	BP	GO:0032673	regulation of interleukin-4 production	6	0.688744	1.75202	0.00700554	0.00700554	0.259482	377	tags=83%, list=24%, signal=64%	ENSG00000162711/ENSG00000158869/ENSG00000103257/ENSG00000175197/ENSG00000172216
GO:0019882	BP	GO:0019882	antigen processing and presentation	9	0.627232	1.89184	0.00715551	0.00715551	0.262982	51	tags=33%, list=3%, signal=32%	ENSG00000153563/ENSG00000090659/ENSG00000158869
GO:0009060	BP	GO:0009060	aerobic respiration	10	0.58443	1.82707	0.00729348	0.00729348	0.265245	203	tags=60%, list=13%, signal=53%	ENSG00000198886/ENSG00000198888/ENSG00000198804/ENSG00000198938/ENSG00000229344/ENSG00000198712
GO:0072132	BP	GO:0072132	mesenchyme morphogenesis	9	0.625503	1.88662	0.00732897	0.00732897	0.265245	492	tags=89%, list=31%, signal=61%	ENSG00000183691/ENSG00000019549/ENSG00000125398/ENSG00000163132/ENSG00000164683/ENSG00000114251/ENSG00000106991/ENSG00000124216
GO:0006468	BP	GO:0006468	protein phosphorylation	165	0.215629	1.44662	0.00754226	0.00754226	0.266951	511	tags=48%, list=32%, signal=36%	ENSG00000164619/ENSG00000176601/ENSG00000183691/ENSG00000164266/ENSG00000130222/ENSG00000133101/ENSG00000073756/ENSG00000162772/ENSG00000181634/ENSG00000110944/ENSG00000100985/ENSG00000168621/ENSG00000138623/ENSG00000113578/ENSG00000095752/ENSG00000114315/ENSG00000113070/ENSG00000198835/ENSG00000143507/ENSG00000182585/ENSG00000066056/ENSG00000128016/ENSG00000008118/ENSG00000125398/ENSG00000011422…
GO:0048872	BP	GO:0048872	homeostasis of number of cells	24	0.417466	1.77168	0.00754229	0.00754229	0.266951	277	tags=46%, list=18%, signal=38%	ENSG00000168685/ENSG00000158869/ENSG00000100292/ENSG00000127528/ENSG00000128016/ENSG00000125398/ENSG00000122641/ENSG00000118503/ENSG00000136999/ENSG00000204389/ENSG00000204388
GO:0010648	BP	GO:0010648	negative regulation of cell communication	140	0.231527	1.55239	0.00754503	0.00754503	0.266951	496	tags=52%, list=31%, signal=39%	ENSG00000184985/ENSG00000164619/ENSG00000198576/ENSG00000162711/ENSG00000183691/ENSG00000100292/ENSG00000164266/ENSG00000073756/ENSG00000162772/ENSG00000143333/ENSG00000100985/ENSG00000019549/ENSG00000168621/ENSG00000087074/ENSG00000095752/ENSG00000144355/ENSG00000113070/ENSG00000143507/ENSG00000182585/ENSG00000125398/ENSG00000178623/ENSG00000177374/ENSG00000011422/ENSG00000122641/ENSG00000118503…
GO:0043407	BP	GO:0043407	negative regulation of MAP kinase activity	16	0.512321	1.89439	0.00766744	0.00766744	0.268305	603	tags=88%, list=38%, signal=55%	ENSG00000143507/ENSG00000136158/ENSG00000139318/ENSG00000187678/ENSG00000117152/ENSG00000158050/ENSG00000188766/ENSG00000164086/ENSG00000163932/ENSG00000138166/ENSG00000111252/ENSG00000130829/ENSG00000198369/ENSG00000120129
GO:0071900	BP	GO:0071900	regulation of protein serine/threonine kinase activity	47	0.328157	1.71182	0.0077502	0.0077502	0.268305	609	tags=72%, list=39%, signal=46%	ENSG00000130222/ENSG00000133101/ENSG00000113578/ENSG00000143507/ENSG00000182585/ENSG00000118503/ENSG00000177283/ENSG00000136158/ENSG00000139318/ENSG00000187678/ENSG00000117152/ENSG00000141655/ENSG00000158050/ENSG00000157168/ENSG00000149948/ENSG00000188766/ENSG00000178607/ENSG00000134070/ENSG00000168404/ENSG00000114251/ENSG00000164086/ENSG00000163932/ENSG00000170425/ENSG00000138166/ENSG00000111252…
GO:0002520	BP	GO:0002520	immune system development	79	0.269562	1.59844	0.00775308	0.00775308	0.268305	380	tags=42%, list=24%, signal=33%	ENSG00000125144/ENSG00000153563/ENSG00000226979/ENSG00000162711/ENSG00000168685/ENSG00000158869/ENSG00000124126/ENSG00000110944/ENSG00000100985/ENSG00000095752/ENSG00000114315/ENSG00000143507/ENSG00000127528/ENSG00000128016/ENSG00000122641/ENSG00000177606/ENSG00000118503/ENSG00000119714/ENSG00000177283/ENSG00000164400/ENSG00000157227/ENSG00000174004/ENSG00000204389/ENSG00000204388/ENSG00000197046…
GO:0036003	BP	GO:0036003	positive regulation of transcription from RNA polymerase II promoter in response to stress	5	0.763208	1.84339	0.0078151	0.0078151	0.268491	377	tags=100%, list=24%, signal=76%	ENSG00000162772/ENSG00000127528/ENSG00000044574/ENSG00000175197/ENSG00000172216
GO:0017145	BP	GO:0017145	stem cell division	4	-0.810396	-1.67339	0.00810626	0.00810626	0.276491	144	tags=75%, list=9%, signal=68%	ENSG00000066468/ENSG00000119715/ENSG00000109906
GO:0071310	BP	GO:0071310	cellular response to organic substance	228	0.193087	1.40207	0.00845733	0.00845733	0.286404	500	tags=45%, list=32%, signal=36%	ENSG00000148680/ENSG00000125144/ENSG00000173110/ENSG00000226979/ENSG00000164619/ENSG00000162711/ENSG00000183691/ENSG00000168685/ENSG00000158869/ENSG00000100292/ENSG00000125148/ENSG00000073756/ENSG00000162772/ENSG00000131459/ENSG00000181634/ENSG00000110944/ENSG00000197646/ENSG00000100985/ENSG00000019549/ENSG00000113578/ENSG00000187193/ENSG00000087074/ENSG00000147614/ENSG00000163735/ENSG00000095752…
GO:0048646	BP	GO:0048646	anatomical structure formation involved in morphogenesis	116	0.238428	1.55038	0.00862755	0.00862755	0.290097	462	tags=47%, list=29%, signal=36%	ENSG00000164619/ENSG00000183691/ENSG00000171056/ENSG00000100292/ENSG00000073756/ENSG00000100985/ENSG00000019549/ENSG00000168621/ENSG00000113578/ENSG00000114315/ENSG00000128805/ENSG00000182585/ENSG00000127528/ENSG00000066056/ENSG00000125398/ENSG00000196878/ENSG00000122641/ENSG00000177606/ENSG00000118503/ENSG00000164362/ENSG00000177283/ENSG00000163132/ENSG00000136158/ENSG00000136999/ENSG00000157227…
GO:0023057	BP	GO:0023057	negative regulation of signaling	141	0.229297	1.53594	0.00898992	0.00898992	0.296284	496	tags=52%, list=31%, signal=39%	ENSG00000184985/ENSG00000164619/ENSG00000198576/ENSG00000162711/ENSG00000183691/ENSG00000100292/ENSG00000164266/ENSG00000073756/ENSG00000162772/ENSG00000143333/ENSG00000100985/ENSG00000019549/ENSG00000168621/ENSG00000087074/ENSG00000095752/ENSG00000144355/ENSG00000113070/ENSG00000143507/ENSG00000182585/ENSG00000125398/ENSG00000178623/ENSG00000177374/ENSG00000011422/ENSG00000122641/ENSG00000118503…
GO:0005537	MF	GO:0005537	mannose binding	3	0.845518	1.67842	0.00907577	0.00907577	0.296284	246	tags=100%, list=16%, signal=85%	ENSG00000090659/ENSG00000118004/ENSG00000184374
GO:1902532	BP	GO:1902532	negative regulation of intracellular signal transduction	55	0.308129	1.66487	0.00919945	0.00919945	0.296284	609	tags=69%, list=39%, signal=44%	ENSG00000162711/ENSG00000164266/ENSG00000073756/ENSG00000162772/ENSG00000100985/ENSG00000019549/ENSG00000143507/ENSG00000011422/ENSG00000118503/ENSG00000136158/ENSG00000136999/ENSG00000126368/ENSG00000139318/ENSG00000204389/ENSG00000187678/ENSG00000117152/ENSG00000164741/ENSG00000165238/ENSG00000026508/ENSG00000158050/ENSG00000136826/ENSG00000185989/ENSG00000175197/ENSG00000188766/ENSG00000108179…
GO:0009408	BP	GO:0009408	response to heat	16	0.501576	1.85466	0.00921056	0.00921056	0.296284	646	tags=88%, list=41%, signal=52%	ENSG00000173110/ENSG00000100292/ENSG00000073756/ENSG00000113578/ENSG00000198727/ENSG00000204389/ENSG00000204388/ENSG00000187688/ENSG00000120694/ENSG00000109971/ENSG00000110172/ENSG00000004478/ENSG00000080824/ENSG00000184216
GO:0007492	BP	GO:0007492	endoderm development	17	0.474084	1.81069	0.00937778	0.00937778	0.296284	364	tags=59%, list=23%, signal=46%	ENSG00000198576/ENSG00000183691/ENSG00000171056/ENSG00000100985/ENSG00000196878/ENSG00000122641/ENSG00000157227/ENSG00000160255/ENSG00000158050/ENSG00000149948
GO:1901379	BP	GO:1901379	regulation of potassium ion transmembrane transport	4	0.802799	1.74709	0.00950086	0.00950086	0.296284	314	tags=100%, list=20%, signal=80%	ENSG00000077522/ENSG00000069482/ENSG00000117152/ENSG00000165238
GO:0006699	BP	GO:0006699	bile acid biosynthetic process	4	-0.804227	-1.66065	0.00951601	0.00951601	0.296284	98	tags=75%, list=6%, signal=71%	ENSG00000012504/ENSG00000242110/ENSG00000140284
GO:0008206	BP	GO:0008206	bile acid metabolic process	4	-0.804227	-1.66065	0.00951601	0.00951601	0.296284	98	tags=75%, list=6%, signal=71%	ENSG00000012504/ENSG00000242110/ENSG00000140284
GO:0036296	BP	GO:0036296	response to increased oxygen levels	3	0.842975	1.67338	0.00953336	0.00953336	0.296284	250	tags=100%, list=16%, signal=84%	ENSG00000198727/ENSG00000140465/ENSG00000198899
GO:0055093	BP	GO:0055093	response to hyperoxia	3	0.842975	1.67338	0.00953336	0.00953336	0.296284	250	tags=100%, list=16%, signal=84%	ENSG00000198727/ENSG00000140465/ENSG00000198899
GO:0002703	BP	GO:0002703	regulation of leukocyte mediated immunity	16	0.498846	1.84456	0.00959633	0.00959633	0.296284	92	tags=38%, list=6%, signal=36%	ENSG00000226979/ENSG00000162711/ENSG00000168685/ENSG00000158869/ENSG00000100292/ENSG00000110944
GO:0030224	BP	GO:0030224	monocyte differentiation	7	0.669961	1.81825	0.00962396	0.00962396	0.296284	222	tags=57%, list=14%, signal=49%	ENSG00000125144/ENSG00000177606/ENSG00000119714/ENSG00000164400
GO:1903131	BP	GO:1903131	mononuclear cell differentiation	7	0.669961	1.81825	0.00962396	0.00962396	0.296284	222	tags=57%, list=14%, signal=49%	ENSG00000125144/ENSG00000177606/ENSG00000119714/ENSG00000164400
GO:0008180	CC	GO:0008180	COP9 signalosome	6	0.675997	1.71959	0.00979861	0.00979861	0.298572	385	tags=83%, list=24%, signal=63%	ENSG00000173110/ENSG00000204389/ENSG00000204388/ENSG00000044574/ENSG00000213658
GO:0001775	BP	GO:0001775	cell activation	118	0.240493	1.56988	0.00982424	0.00982424	0.298572	385	tags=39%, list=24%, signal=32%	ENSG00000125144/ENSG00000173110/ENSG00000153563/ENSG00000164220/ENSG00000164619/ENSG00000178726/ENSG00000162711/ENSG00000090659/ENSG00000168685/ENSG00000158869/ENSG00000100292/ENSG00000124126/ENSG00000110944/ENSG00000197646/ENSG00000100985/ENSG00000095752/ENSG00000114315/ENSG00000143507/ENSG00000145794/ENSG00000011422/ENSG00000122641/ENSG00000177606/ENSG00000118503/ENSG00000177283/ENSG00000158825…
GO:0006984	BP	GO:0006984	ER-nucleus signaling pathway	9	0.612636	1.84781	0.0100237	0.0100237	0.300711	616	tags=100%, list=39%, signal=61%	ENSG00000162772/ENSG00000087074/ENSG00000169429/ENSG00000044574/ENSG00000186480/ENSG00000175197/ENSG00000109133/ENSG00000051108/ENSG00000166598
GO:0045089	BP	GO:0045089	positive regulation of innate immune response	9	0.613912	1.85166	0.0100237	0.0100237	0.300711	614	tags=100%, list=39%, signal=61%	ENSG00000090659/ENSG00000158869/ENSG00000074966/ENSG00000113356/ENSG00000124882/ENSG00000114251/ENSG00000163932/ENSG00000197943/ENSG00000164430
GO:0015144	MF	GO:0015144	carbohydrate transmembrane transporter activity	9	-0.646542	-1.78186	0.0102737	0.0102737	0.300711	109	tags=44%, list=7%, signal=42%	ENSG00000163581/ENSG00000165272/ENSG00000165269/ENSG00000164175
GO:0071216	BP	GO:0071216	cellular response to biotic stimulus	26	0.399963	1.74887	0.0102933	0.0102933	0.300711	454	tags=65%, list=29%, signal=47%	ENSG00000162711/ENSG00000197646/ENSG00000163735/ENSG00000128016/ENSG00000118503/ENSG00000164400/ENSG00000126368/ENSG00000169429/ENSG00000044574/ENSG00000148677/ENSG00000175197/ENSG00000081041/ENSG00000172216/ENSG00000120217/ENSG00000134070/ENSG00000114251/ENSG00000162892
GO:1903034	BP	GO:1903034	regulation of response to wounding	22	0.445509	1.84043	0.0103051	0.0103051	0.300711	357	tags=59%, list=23%, signal=46%	ENSG00000178726/ENSG00000158869/ENSG00000113070/ENSG00000143507/ENSG00000011422/ENSG00000118503/ENSG00000074966/ENSG00000074660/ENSG00000122861/ENSG00000104368/ENSG00000116711/ENSG00000136826/ENSG00000125798
GO:0050777	BP	GO:0050777	negative regulation of immune response	7	0.665836	1.80706	0.0103053	0.0103053	0.300711	189	tags=71%, list=12%, signal=63%	ENSG00000168685/ENSG00000100292/ENSG00000143507/ENSG00000162746/ENSG00000118503
GO:0016651	MF	GO:0016651	oxidoreductase activity, acting on NAD(P)H	9	0.608837	1.83635	0.0103723	0.0103723	0.300711	282	tags=78%, list=18%, signal=64%	ENSG00000198763/ENSG00000198886/ENSG00000198888/ENSG00000198695/ENSG00000198786/ENSG00000198840/ENSG00000212907
GO:0061041	BP	GO:0061041	regulation of wound healing	19	0.471537	1.86536	0.0104021	0.0104021	0.300711	286	tags=53%, list=18%, signal=44%	ENSG00000178726/ENSG00000158869/ENSG00000113070/ENSG00000143507/ENSG00000011422/ENSG00000118503/ENSG00000074966/ENSG00000122861/ENSG00000104368/ENSG00000116711
GO:1904036	BP	GO:1904036	negative regulation of epithelial cell apoptotic process	4	0.797074	1.73463	0.0106001	0.0106001	0.30458	323	tags=100%, list=20%, signal=80%	ENSG00000100292/ENSG00000118503/ENSG00000164362/ENSG00000167772
GO:0071901	BP	GO:0071901	negative regulation of protein serine/threonine kinase activity	19	0.469498	1.85729	0.0107838	0.0107838	0.30799	603	tags=84%, list=38%, signal=53%	ENSG00000143507/ENSG00000118503/ENSG00000136158/ENSG00000139318/ENSG00000187678/ENSG00000117152/ENSG00000158050/ENSG00000188766/ENSG00000164086/ENSG00000163932/ENSG00000138166/ENSG00000111252/ENSG00000130829/ENSG00000110172/ENSG00000198369/ENSG00000120129
GO:0055065	BP	GO:0055065	metal ion homeostasis	50	0.314104	1.6641	0.0108754	0.0108754	0.308747	70	tags=18%, list=4%, signal=18%	ENSG00000125144/ENSG00000205358/ENSG00000169688/ENSG00000164220/ENSG00000205364/ENSG00000100292/ENSG00000198417/ENSG00000158014/ENSG00000125148
GO:0006796	BP	GO:0006796	phosphate-containing compound metabolic process	244	0.190149	1.39093	0.0109851	0.0109851	0.309331	468	tags=42%, list=30%, signal=35%	ENSG00000164619/ENSG00000176601/ENSG00000183691/ENSG00000164266/ENSG00000130222/ENSG00000133101/ENSG00000073756/ENSG00000162772/ENSG00000131459/ENSG00000181634/ENSG00000110944/ENSG00000100985/ENSG00000168621/ENSG00000138623/ENSG00000113578/ENSG00000087074/ENSG00000095752/ENSG00000114315/ENSG00000113070/ENSG00000198763/ENSG00000198886/ENSG00000198888/ENSG00000198835/ENSG00000143507/ENSG00000198695…
GO:0048535	BP	GO:0048535	lymph node development	3	0.833454	1.65448	0.0110587	0.0110587	0.309331	45	tags=67%, list=3%, signal=65%	ENSG00000226979/ENSG00000168685
GO:0001570	BP	GO:0001570	vasculogenesis	7	0.660293	1.79201	0.0111569	0.0111569	0.309331	540	tags=100%, list=34%, signal=66%	ENSG00000066056/ENSG00000164683/ENSG00000148926/ENSG00000171223/ENSG00000158125/ENSG00000106991/ENSG00000145715
GO:0045686	BP	GO:0045686	negative regulation of glial cell differentiation	8	0.63529	1.84942	0.0111569	0.0111569	0.309331	256	tags=62%, list=16%, signal=53%	ENSG00000183691/ENSG00000114315/ENSG00000144355/ENSG00000143507/ENSG00000126368
GO:0012501	BP	GO:0012501	programmed cell death	171	0.202329	1.38442	0.0113212	0.0113212	0.311273	346	tags=33%, list=22%, signal=29%	ENSG00000226979/ENSG00000140379/ENSG00000162711/ENSG00000183691/ENSG00000131737/ENSG00000168685/ENSG00000171056/ENSG00000158869/ENSG00000123689/ENSG00000100292/ENSG00000118004/ENSG00000130222/ENSG00000124126/ENSG00000073756/ENSG00000162772/ENSG00000181634/ENSG00000100985/ENSG00000019549/ENSG00000168621/ENSG00000087074/ENSG00000175592/ENSG00000144355/ENSG00000128016/ENSG00000125398/ENSG00000145794…
GO:0001895	BP	GO:0001895	retina homeostasis	5	-0.748592	-1.66959	0.0113583	0.0113583	0.311273	134	tags=60%, list=9%, signal=55%	ENSG00000119715/ENSG00000134376/ENSG00000162896
GO:0050896	BP	GO:0050896	response to stimulus	625	0.154873	1.24743	0.0115167	0.0115167	0.313801	472	tags=37%, list=30%, signal=43%	ENSG00000148680/ENSG00000125144/ENSG00000205358/ENSG00000132185/ENSG00000173110/ENSG00000153563/ENSG00000226979/ENSG00000169688/ENSG00000184985/ENSG00000164220/ENSG00000164619/ENSG00000178726/ENSG00000198576/ENSG00000140379/ENSG00000205364/ENSG00000162711/ENSG00000090659/ENSG00000183691/ENSG00000168685/ENSG00000171056/ENSG00000158869/ENSG00000123689/ENSG00000100292/ENSG00000164266/ENSG00000198417…
GO:0015081	MF	GO:0015081	sodium ion transmembrane transporter activity	16	-0.536921	-1.8111	0.0116231	0.0116231	0.31489	157	tags=38%, list=10%, signal=34%	ENSG00000124564/ENSG00000171189/ENSG00000169432/ENSG00000124568/ENSG00000157765/ENSG00000146039
GO:0043256	CC	GO:0043256	laminin complex	4	0.794635	1.72932	0.0116994	0.0116994	0.315155	168	tags=75%, list=11%, signal=67%	ENSG00000196358/ENSG00000196878/ENSG00000058085
GO:0042254	BP	GO:0042254	ribosome biogenesis	12	0.54156	1.82645	0.0118139	0.0118139	0.316442	729	tags=100%, list=46%, signal=54%	ENSG00000114767/ENSG00000145220/ENSG00000179041/ENSG00000261236/ENSG00000111845/ENSG00000052749/ENSG00000048162/ENSG00000165271/ENSG00000117395/ENSG00000131469/ENSG00000135521/ENSG00000135828
GO:0016849	MF	GO:0016849	phosphorus-oxygen lyase activity	4	-0.793028	-1.63753	0.0120536	0.0120536	0.318813	188	tags=75%, list=12%, signal=66%	ENSG00000169418/ENSG00000155897/ENSG00000004468
GO:0044183	MF	GO:0044183	protein folding chaperone	6	0.661269	1.68213	0.0121041	0.0121041	0.318813	412	tags=83%, list=26%, signal=62%	ENSG00000173110/ENSG00000204389/ENSG00000204388/ENSG00000044574/ENSG00000143256
GO:0070972	BP	GO:0070972	protein localization to endoplasmic reticulum	6	0.661411	1.68249	0.0121041	0.0121041	0.318813	376	tags=83%, list=24%, signal=64%	ENSG00000087074/ENSG00000274012/ENSG00000044574/ENSG00000186480/ENSG00000278771
GO:0002833	BP	GO:0002833	positive regulation of response to biotic stimulus	11	0.552684	1.80432	0.0122591	0.0122591	0.319221	614	tags=91%, list=39%, signal=56%	ENSG00000090659/ENSG00000158869/ENSG00000074966/ENSG00000113356/ENSG00000120217/ENSG00000124882/ENSG00000114251/ENSG00000163932/ENSG00000197943/ENSG00000164430
GO:0006457	BP	GO:0006457	protein folding	15	0.520539	1.88281	0.0122792	0.0122792	0.319221	648	tags=93%, list=41%, signal=55%	ENSG00000173110/ENSG00000204389/ENSG00000204388/ENSG00000044574/ENSG00000108179/ENSG00000143256/ENSG00000120694/ENSG00000109971/ENSG00000110172/ENSG00000004478/ENSG00000166598/ENSG00000090273/ENSG00000080824/ENSG00000109519
GO:0048583	BP	GO:0048583	regulation of response to stimulus	340	0.175743	1.3639	0.012347	0.012347	0.319221	406	tags=35%, list=26%, signal=33%	ENSG00000153563/ENSG00000226979/ENSG00000164220/ENSG00000164619/ENSG00000178726/ENSG00000198576/ENSG00000162711/ENSG00000090659/ENSG00000183691/ENSG00000168685/ENSG00000171056/ENSG00000158869/ENSG00000123689/ENSG00000100292/ENSG00000164266/ENSG00000118004/ENSG00000130222/ENSG00000124126/ENSG00000073756/ENSG00000162772/ENSG00000143333/ENSG00000181634/ENSG00000110944/ENSG00000100985/ENSG00000019549…
GO:0098686	CC	GO:0098686	hippocampal mossy fiber to CA3 synapse	4	-0.791065	-1.63348	0.0124765	0.0124765	0.319221	145	tags=75%, list=9%, signal=68%	ENSG00000155897/ENSG00000135333/ENSG00000173227
GO:0001960	BP	GO:0001960	negative regulation of cytokine-mediated signaling pathway	5	-0.746102	-1.66404	0.0125013	0.0125013	0.319221	246	tags=80%, list=16%, signal=68%	ENSG00000207864/ENSG00000117115/ENSG00000187867/ENSG00000012504
GO:0001932	BP	GO:0001932	regulation of protein phosphorylation	128	0.225815	1.47665	0.0125737	0.0125737	0.319221	468	tags=45%, list=30%, signal=35%	ENSG00000164619/ENSG00000183691/ENSG00000164266/ENSG00000130222/ENSG00000133101/ENSG00000073756/ENSG00000162772/ENSG00000181634/ENSG00000110944/ENSG00000100985/ENSG00000138623/ENSG00000113578/ENSG00000095752/ENSG00000114315/ENSG00000113070/ENSG00000198835/ENSG00000143507/ENSG00000182585/ENSG00000125398/ENSG00000011422/ENSG00000122641/ENSG00000177606/ENSG00000118503/ENSG00000177283/ENSG00000164400…
GO:0051384	BP	GO:0051384	response to glucocorticoid	10	0.55986	1.75025	0.0127279	0.0127279	0.319221	603	tags=90%, list=38%, signal=56%	ENSG00000073756/ENSG00000175592/ENSG00000128016/ENSG00000198840/ENSG00000165474/ENSG00000148926/ENSG00000125740/ENSG00000155846/ENSG00000120129
GO:0016054	BP	GO:0016054	organic acid catabolic process	27	-0.444638	-1.73166	0.0128001	0.0128001	0.319221	240	tags=37%, list=15%, signal=32%	ENSG00000135094/ENSG00000095596/ENSG00000153086/ENSG00000117009/ENSG00000164120/ENSG00000241935/ENSG00000242110/ENSG00000140284/ENSG00000214456/ENSG00000250799
GO:0046395	BP	GO:0046395	carboxylic acid catabolic process	27	-0.444638	-1.73166	0.0128001	0.0128001	0.319221	240	tags=37%, list=15%, signal=32%	ENSG00000135094/ENSG00000095596/ENSG00000153086/ENSG00000117009/ENSG00000164120/ENSG00000241935/ENSG00000242110/ENSG00000140284/ENSG00000214456/ENSG00000250799
GO:0043067	BP	GO:0043067	regulation of programmed cell death	147	0.210903	1.41782	0.0128441	0.0128441	0.319221	346	tags=34%, list=22%, signal=29%	ENSG00000226979/ENSG00000140379/ENSG00000162711/ENSG00000183691/ENSG00000168685/ENSG00000171056/ENSG00000158869/ENSG00000123689/ENSG00000100292/ENSG00000130222/ENSG00000124126/ENSG00000073756/ENSG00000162772/ENSG00000181634/ENSG00000100985/ENSG00000019549/ENSG00000168621/ENSG00000175592/ENSG00000144355/ENSG00000128016/ENSG00000125398/ENSG00000011422/ENSG00000181649/ENSG00000122641/ENSG00000100385…
GO:0033138	BP	GO:0033138	positive regulation of peptidyl-serine phosphorylation	7	0.64981	1.76356	0.0128603	0.0128603	0.319221	431	tags=86%, list=27%, signal=63%	ENSG00000073756/ENSG00000095752/ENSG00000136158/ENSG00000026508/ENSG00000137936/ENSG00000114251
GO:0070424	BP	GO:0070424	regulation of nucleotide-binding oligomerization domain containing signaling pathway	3	0.825811	1.6393	0.0133466	0.0133466	0.326568	277	tags=100%, list=18%, signal=83%	ENSG00000118503/ENSG00000204389/ENSG00000204388
GO:0070432	BP	GO:0070432	regulation of nucleotide-binding oligomerization domain containing 2 signaling pathway	3	0.825811	1.6393	0.0133466	0.0133466	0.326568	277	tags=100%, list=18%, signal=83%	ENSG00000118503/ENSG00000204389/ENSG00000204388
GO:0006979	BP	GO:0006979	response to oxidative stress	38	0.344845	1.71864	0.0134248	0.0134248	0.326568	421	tags=58%, list=27%, signal=43%	ENSG00000100292/ENSG00000073756/ENSG00000100985/ENSG00000175592/ENSG00000198888/ENSG00000198695/ENSG00000127528/ENSG00000198804/ENSG00000198786/ENSG00000177606/ENSG00000118503/ENSG00000198840/ENSG00000271303/ENSG00000157227/ENSG00000204389/ENSG00000204388/ENSG00000165474/ENSG00000136826/ENSG00000142185/ENSG00000108179/ENSG00000198431/ENSG00000157240
GO:0042981	BP	GO:0042981	regulation of apoptotic process	145	0.214303	1.43594	0.0134603	0.0134603	0.326568	346	tags=34%, list=22%, signal=30%	ENSG00000226979/ENSG00000140379/ENSG00000162711/ENSG00000183691/ENSG00000168685/ENSG00000171056/ENSG00000158869/ENSG00000123689/ENSG00000100292/ENSG00000130222/ENSG00000124126/ENSG00000073756/ENSG00000162772/ENSG00000181634/ENSG00000100985/ENSG00000019549/ENSG00000168621/ENSG00000175592/ENSG00000144355/ENSG00000128016/ENSG00000125398/ENSG00000011422/ENSG00000181649/ENSG00000122641/ENSG00000100385…
GO:0072507	BP	GO:0072507	divalent inorganic cation homeostasis	43	0.321663	1.6641	0.0135237	0.0135237	0.326568	70	tags=19%, list=4%, signal=18%	ENSG00000125144/ENSG00000205358/ENSG00000169688/ENSG00000164220/ENSG00000205364/ENSG00000198417/ENSG00000158014/ENSG00000125148
GO:0009968	BP	GO:0009968	negative regulation of signal transduction	125	0.226677	1.47872	0.0135696	0.0135696	0.326568	496	tags=52%, list=31%, signal=39%	ENSG00000164619/ENSG00000162711/ENSG00000183691/ENSG00000100292/ENSG00000164266/ENSG00000073756/ENSG00000162772/ENSG00000143333/ENSG00000100985/ENSG00000019549/ENSG00000168621/ENSG00000087074/ENSG00000144355/ENSG00000113070/ENSG00000143507/ENSG00000182585/ENSG00000125398/ENSG00000177374/ENSG00000011422/ENSG00000118503/ENSG00000164362/ENSG00000145358/ENSG00000164400/ENSG00000136158/ENSG00000136999…
GO:0009893	BP	GO:0009893	positive regulation of metabolic process	263	0.180545	1.34893	0.0138882	0.0138882	0.331871	468	tags=43%, list=30%, signal=36%	ENSG00000226979/ENSG00000164619/ENSG00000162711/ENSG00000183691/ENSG00000168685/ENSG00000171056/ENSG00000158869/ENSG00000123689/ENSG00000100292/ENSG00000170396/ENSG00000130222/ENSG00000073756/ENSG00000162772/ENSG00000181634/ENSG00000110944/ENSG00000100985/ENSG00000019549/ENSG00000168621/ENSG00000138623/ENSG00000113578/ENSG00000087074/ENSG00000175592/ENSG00000095752/ENSG00000114315/ENSG00000144355…
GO:0042127	BP	GO:0042127	regulation of cell population proliferation	154	0.215489	1.44975	0.0139299	0.0139299	0.331871	411	tags=42%, list=26%, signal=34%	ENSG00000226979/ENSG00000090659/ENSG00000183691/ENSG00000168685/ENSG00000171056/ENSG00000100292/ENSG00000073756/ENSG00000162772/ENSG00000110944/ENSG00000197646/ENSG00000100985/ENSG00000019549/ENSG00000168621/ENSG00000113578/ENSG00000175592/ENSG00000163735/ENSG00000095752/ENSG00000114315/ENSG00000113070/ENSG00000198835/ENSG00000143507/ENSG00000182585/ENSG00000128016/ENSG00000125398/ENSG00000145794…
GO:0045216	BP	GO:0045216	cell-cell junction organization	21	-0.479675	-1.74806	0.014085	0.014085	0.332579	230	tags=43%, list=15%, signal=37%	ENSG00000039068/ENSG00000166689/ENSG00000165376/ENSG00000113361/ENSG00000170324/ENSG00000105289/ENSG00000012504/ENSG00000072163/ENSG00000169562
GO:0031399	BP	GO:0031399	regulation of protein modification process	146	0.216406	1.45243	0.0141651	0.0141651	0.332579	468	tags=45%, list=30%, signal=34%	ENSG00000164619/ENSG00000183691/ENSG00000164266/ENSG00000130222/ENSG00000133101/ENSG00000073756/ENSG00000162772/ENSG00000181634/ENSG00000110944/ENSG00000100985/ENSG00000019549/ENSG00000138623/ENSG00000113578/ENSG00000087074/ENSG00000095752/ENSG00000114315/ENSG00000113070/ENSG00000198835/ENSG00000143507/ENSG00000182585/ENSG00000125398/ENSG00000011422/ENSG00000122641/ENSG00000177606/ENSG00000118503…
GO:0005911	CC	GO:0005911	cell-cell junction	48	-0.365825	-1.68637	0.0141814	0.0141814	0.332579	138	tags=23%, list=9%, signal=22%	ENSG00000165376/ENSG00000134376/ENSG00000113361/ENSG00000170324/ENSG00000163581/ENSG00000105289/ENSG00000072163/ENSG00000125848/ENSG00000165272/ENSG00000165269/ENSG00000169562
GO:0051082	MF	GO:0051082	unfolded protein binding	13	0.51415	1.76156	0.0147573	0.0147573	0.332579	648	tags=92%, list=41%, signal=55%	ENSG00000173110/ENSG00000204389/ENSG00000204388/ENSG00000166922/ENSG00000044574/ENSG00000178607/ENSG00000143256/ENSG00000109971/ENSG00000166598/ENSG00000090273/ENSG00000080824/ENSG00000109519
GO:0040037	BP	GO:0040037	negative regulation of fibroblast growth factor receptor signaling pathway	5	0.728835	1.76036	0.0147789	0.0147789	0.332579	431	tags=100%, list=27%, signal=73%	ENSG00000136158/ENSG00000171388/ENSG00000187678/ENSG00000180730/ENSG00000114251
GO:0070887	BP	GO:0070887	cellular response to chemical stimulus	279	0.185502	1.40631	0.0148351	0.0148351	0.332579	431	tags=37%, list=27%, signal=33%	ENSG00000148680/ENSG00000125144/ENSG00000205358/ENSG00000173110/ENSG00000226979/ENSG00000169688/ENSG00000164619/ENSG00000205364/ENSG00000162711/ENSG00000183691/ENSG00000168685/ENSG00000158869/ENSG00000100292/ENSG00000198417/ENSG00000125148/ENSG00000124126/ENSG00000073756/ENSG00000162772/ENSG00000131459/ENSG00000181634/ENSG00000110944/ENSG00000197646/ENSG00000100985/ENSG00000019549/ENSG00000168621…
GO:0008643	BP	GO:0008643	carbohydrate transport	18	-0.507507	-1.74305	0.0150104	0.0150104	0.332579	109	tags=28%, list=7%, signal=26%	ENSG00000163581/ENSG00000165272/ENSG00000165269/ENSG00000164175/ENSG00000197241
GO:0003188	BP	GO:0003188	heart valve formation	3	0.818818	1.62542	0.0150245	0.0150245	0.332579	288	tags=100%, list=18%, signal=82%	ENSG00000125398/ENSG00000260428/ENSG00000164683
GO:0045622	BP	GO:0045622	regulation of T-helper cell differentiation	3	0.818781	1.62535	0.0150245	0.0150245	0.332579	92	tags=67%, list=6%, signal=63%	ENSG00000162711/ENSG00000110944
GO:0045624	BP	GO:0045624	positive regulation of T-helper cell differentiation	3	0.818781	1.62535	0.0150245	0.0150245	0.332579	92	tags=67%, list=6%, signal=63%	ENSG00000162711/ENSG00000110944
GO:0036499	BP	GO:0036499	PERK-mediated unfolded protein response	7	0.642447	1.74358	0.0150746	0.0150746	0.332579	568	tags=100%, list=36%, signal=64%	ENSG00000162772/ENSG00000087074/ENSG00000169429/ENSG00000044574/ENSG00000175197/ENSG00000109133/ENSG00000051108
GO:0051926	BP	GO:0051926	negative regulation of calcium ion transport	7	0.642566	1.7439	0.0150746	0.0150746	0.332579	160	tags=57%, list=10%, signal=52%	ENSG00000164266/ENSG00000164949/ENSG00000073756/ENSG00000178623
GO:0140467	BP	GO:0140467	integrated stress response signaling	7	0.642447	1.74358	0.0150746	0.0150746	0.332579	568	tags=100%, list=36%, signal=64%	ENSG00000162772/ENSG00000087074/ENSG00000169429/ENSG00000044574/ENSG00000175197/ENSG00000109133/ENSG00000051108
GO:0002449	BP	GO:0002449	lymphocyte mediated immunity	19	0.450909	1.78375	0.0151735	0.0151735	0.332579	92	tags=32%, list=6%, signal=30%	ENSG00000153563/ENSG00000226979/ENSG00000162711/ENSG00000168685/ENSG00000158869/ENSG00000110944
GO:0004879	MF	GO:0004879	nuclear receptor activity	9	-0.624087	-1.71997	0.0151946	0.0151946	0.332579	299	tags=67%, list=19%, signal=54%	ENSG00000140009/ENSG00000077092/ENSG00000196482/ENSG00000119715/ENSG00000012504/ENSG00000143365
GO:0098531	MF	GO:0098531	ligand-activated transcription factor activity	9	-0.624087	-1.71997	0.0151946	0.0151946	0.332579	299	tags=67%, list=19%, signal=54%	ENSG00000140009/ENSG00000077092/ENSG00000196482/ENSG00000119715/ENSG00000012504/ENSG00000143365
GO:0000280	BP	GO:0000280	nuclear division	16	0.473077	1.74928	0.0152168	0.0152168	0.332579	838	tags=100%, list=53%, signal=47%	ENSG00000133101/ENSG00000182585/ENSG00000161609/ENSG00000163132/ENSG00000204389/ENSG00000204388/ENSG00000181773/ENSG00000179041/ENSG00000124882/ENSG00000114251/ENSG00000244588/ENSG00000120129/ENSG00000124006/ENSG00000100311/ENSG00000134698/ENSG00000125378
GO:0005372	MF	GO:0005372	water transmembrane transporter activity	3	-0.844851	-1.59538	0.0155721	0.0155721	0.332579	56	tags=67%, list=4%, signal=64%	ENSG00000165272/ENSG00000165269
GO:0006833	BP	GO:0006833	water transport	3	-0.844851	-1.59538	0.0155721	0.0155721	0.332579	56	tags=67%, list=4%, signal=64%	ENSG00000165272/ENSG00000165269
GO:0015204	MF	GO:0015204	urea transmembrane transporter activity	3	-0.844851	-1.59538	0.0155721	0.0155721	0.332579	56	tags=67%, list=4%, signal=64%	ENSG00000165272/ENSG00000165269
GO:0015840	BP	GO:0015840	urea transport	3	-0.844851	-1.59538	0.0155721	0.0155721	0.332579	56	tags=67%, list=4%, signal=64%	ENSG00000165272/ENSG00000165269
GO:0071918	BP	GO:0071918	urea transmembrane transport	3	-0.844851	-1.59538	0.0155721	0.0155721	0.332579	56	tags=67%, list=4%, signal=64%	ENSG00000165272/ENSG00000165269
GO:0001085	MF	GO:0001085	RNA polymerase II transcription factor binding	4	0.782443	1.70279	0.0157823	0.0157823	0.332579	346	tags=100%, list=22%, signal=78%	ENSG00000114315/ENSG00000135111/ENSG00000148677/ENSG00000136826
GO:0034470	BP	GO:0034470	ncRNA processing	14	0.478873	1.71143	0.0157923	0.0157923	0.332579	828	tags=100%, list=53%, signal=48%	ENSG00000114767/ENSG00000145220/ENSG00000179041/ENSG00000261236/ENSG00000166166/ENSG00000142544/ENSG00000052749/ENSG00000165271/ENSG00000117395/ENSG00000131469/ENSG00000160193/ENSG00000131914/ENSG00000135828/ENSG00000134698
GO:0014820	BP	GO:0014820	tonic smooth muscle contraction	3	-0.84261	-1.59115	0.0158632	0.0158632	0.332579	64	tags=100%, list=4%, signal=96%	ENSG00000127129/ENSG00000004468
GO:0014824	BP	GO:0014824	artery smooth muscle contraction	3	-0.84261	-1.59115	0.0158632	0.0158632	0.332579	64	tags=100%, list=4%, signal=96%	ENSG00000127129/ENSG00000004468
GO:1901618	MF	GO:1901618	organic hydroxy compound transmembrane transporter activity	3	-0.843506	-1.59284	0.0158632	0.0158632	0.332579	56	tags=100%, list=4%, signal=97%	ENSG00000165272/ENSG00000165269
GO:0072503	BP	GO:0072503	cellular divalent inorganic cation homeostasis	41	0.332117	1.6935	0.0160307	0.0160307	0.332579	70	tags=20%, list=4%, signal=19%	ENSG00000125144/ENSG00000205358/ENSG00000169688/ENSG00000164220/ENSG00000205364/ENSG00000198417/ENSG00000158014/ENSG00000125148
GO:0042826	MF	GO:0042826	histone deacetylase binding	10	0.548766	1.71557	0.0164145	0.0164145	0.332579	377	tags=70%, list=24%, signal=54%	ENSG00000114315/ENSG00000177374/ENSG00000204389/ENSG00000204388/ENSG00000148677/ENSG00000136826/ENSG00000172216
GO:0002573	BP	GO:0002573	myeloid leukocyte differentiation	22	0.424871	1.75517	0.016508	0.016508	0.332579	411	tags=59%, list=26%, signal=44%	ENSG00000125144/ENSG00000158869/ENSG00000110944/ENSG00000100985/ENSG00000122641/ENSG00000177606/ENSG00000119714/ENSG00000164400/ENSG00000174004/ENSG00000197046/ENSG00000141655/ENSG00000172216/ENSG00000171223
GO:0046660	BP	GO:0046660	female sex differentiation	13	0.508954	1.74376	0.0166135	0.0166135	0.332579	458	tags=77%, list=29%, signal=55%	ENSG00000122641/ENSG00000157227/ENSG00000135111/ENSG00000128564/ENSG00000044574/ENSG00000163661/ENSG00000172216/ENSG00000124882/ENSG00000114251/ENSG00000154734
GO:0006458	BP	GO:0006458	'de novo' protein folding	6	0.647771	1.64779	0.0167152	0.0167152	0.332579	559	tags=100%, list=35%, signal=65%	ENSG00000173110/ENSG00000204389/ENSG00000204388/ENSG00000044574/ENSG00000120694/ENSG00000109971
GO:0051084	BP	GO:0051084	'de novo' posttranslational protein folding	6	0.647771	1.64779	0.0167152	0.0167152	0.332579	559	tags=100%, list=35%, signal=65%	ENSG00000173110/ENSG00000204389/ENSG00000204388/ENSG00000044574/ENSG00000120694/ENSG00000109971
GO:0051085	BP	GO:0051085	chaperone cofactor-dependent protein refolding	6	0.647771	1.64779	0.0167152	0.0167152	0.332579	559	tags=100%, list=35%, signal=65%	ENSG00000173110/ENSG00000204389/ENSG00000204388/ENSG00000044574/ENSG00000120694/ENSG00000109971
GO:0033554	BP	GO:0033554	cellular response to stress	135	0.218017	1.43811	0.0168332	0.0168332	0.332579	653	tags=65%, list=41%, signal=42%	ENSG00000173110/ENSG00000140379/ENSG00000100292/ENSG00000130222/ENSG00000073756/ENSG00000162772/ENSG00000100985/ENSG00000019549/ENSG00000113578/ENSG00000087074/ENSG00000143507/ENSG00000127528/ENSG00000128016/ENSG00000161609/ENSG00000177374/ENSG00000177606/ENSG00000118503/ENSG00000164362/ENSG00000177283/ENSG00000163132/ENSG00000271303/ENSG00000105825/ENSG00000074660/ENSG00000204389/ENSG00000204388…
GO:0006260	BP	GO:0006260	DNA replication	7	0.634799	1.72282	0.0169482	0.0169482	0.332579	580	tags=100%, list=37%, signal=63%	ENSG00000177606/ENSG00000137936/ENSG00000124882/ENSG00000137309/ENSG00000198900/ENSG00000183684/ENSG00000008441
GO:0006817	BP	GO:0006817	phosphate ion transport	6	-0.672169	-1.61542	0.0170009	0.0170009	0.332579	157	tags=50%, list=10%, signal=45%	ENSG00000124564/ENSG00000124568/ENSG00000157765
GO:0040008	BP	GO:0040008	regulation of growth	69	0.281227	1.6242	0.0170175	0.0170175	0.332579	298	tags=38%, list=19%, signal=32%	ENSG00000125144/ENSG00000205358/ENSG00000169688/ENSG00000205364/ENSG00000183691/ENSG00000198417/ENSG00000125148/ENSG00000138623/ENSG00000187193/ENSG00000113070/ENSG00000143507/ENSG00000116183/ENSG00000181649/ENSG00000122641/ENSG00000169715/ENSG00000158825/ENSG00000163132/ENSG00000167895/ENSG00000136999/ENSG00000157227/ENSG00000139318/ENSG00000204389/ENSG00000204388/ENSG00000117152/ENSG00000175602…
GO:0002279	BP	GO:0002279	mast cell activation involved in immune response	6	0.64586	1.64293	0.0170461	0.0170461	0.332579	562	tags=100%, list=36%, signal=65%	ENSG00000158869/ENSG00000100292/ENSG00000213658/ENSG00000170425/ENSG00000092929/ENSG00000127507
GO:0002448	BP	GO:0002448	mast cell mediated immunity	6	0.64586	1.64293	0.0170461	0.0170461	0.332579	562	tags=100%, list=36%, signal=65%	ENSG00000158869/ENSG00000100292/ENSG00000213658/ENSG00000170425/ENSG00000092929/ENSG00000127507
GO:0002886	BP	GO:0002886	regulation of myeloid leukocyte mediated immunity	6	0.64586	1.64293	0.0170461	0.0170461	0.332579	562	tags=100%, list=36%, signal=65%	ENSG00000158869/ENSG00000100292/ENSG00000160255/ENSG00000170425/ENSG00000092929/ENSG00000127507
GO:0032418	BP	GO:0032418	lysosome localization	6	0.64586	1.64293	0.0170461	0.0170461	0.332579	562	tags=100%, list=36%, signal=65%	ENSG00000158869/ENSG00000100292/ENSG00000213658/ENSG00000170425/ENSG00000092929/ENSG00000127507
GO:0043300	BP	GO:0043300	regulation of leukocyte degranulation	6	0.64586	1.64293	0.0170461	0.0170461	0.332579	562	tags=100%, list=36%, signal=65%	ENSG00000158869/ENSG00000100292/ENSG00000160255/ENSG00000170425/ENSG00000092929/ENSG00000127507
GO:0043303	BP	GO:0043303	mast cell degranulation	6	0.64586	1.64293	0.0170461	0.0170461	0.332579	562	tags=100%, list=36%, signal=65%	ENSG00000158869/ENSG00000100292/ENSG00000213658/ENSG00000170425/ENSG00000092929/ENSG00000127507
GO:0032496	BP	GO:0032496	response to lipopolysaccharide	41	0.330497	1.68523	0.0171517	0.0171517	0.333267	454	tags=56%, list=29%, signal=41%	ENSG00000226979/ENSG00000178726/ENSG00000162711/ENSG00000073756/ENSG00000197646/ENSG00000163735/ENSG00000143507/ENSG00000128016/ENSG00000118503/ENSG00000140465/ENSG00000164400/ENSG00000126368/ENSG00000165474/ENSG00000169429/ENSG00000141655/ENSG00000148926/ENSG00000148677/ENSG00000081041/ENSG00000172216/ENSG00000120217/ENSG00000134070/ENSG00000114251/ENSG00000162892
GO:0006793	BP	GO:0006793	phosphorus metabolic process	245	0.192303	1.4158	0.0172762	0.0172762	0.333546	468	tags=42%, list=30%, signal=35%	ENSG00000164619/ENSG00000176601/ENSG00000183691/ENSG00000164266/ENSG00000130222/ENSG00000133101/ENSG00000073756/ENSG00000162772/ENSG00000131459/ENSG00000181634/ENSG00000110944/ENSG00000100985/ENSG00000168621/ENSG00000138623/ENSG00000113578/ENSG00000087074/ENSG00000095752/ENSG00000114315/ENSG00000113070/ENSG00000198763/ENSG00000198886/ENSG00000198888/ENSG00000198835/ENSG00000143507/ENSG00000198695…
GO:0035872	BP	GO:0035872	nucleotide-binding domain, leucine rich repeat containing receptor signaling pathway	6	0.642431	1.63421	0.0173771	0.0173771	0.333546	406	tags=83%, list=26%, signal=62%	ENSG00000118503/ENSG00000179630/ENSG00000204389/ENSG00000204388/ENSG00000134070
GO:0070423	BP	GO:0070423	nucleotide-binding oligomerization domain containing signaling pathway	6	0.642431	1.63421	0.0173771	0.0173771	0.333546	406	tags=83%, list=26%, signal=62%	ENSG00000118503/ENSG00000179630/ENSG00000204389/ENSG00000204388/ENSG00000134070
GO:2001233	BP	GO:2001233	regulation of apoptotic signaling pathway	45	0.317335	1.64455	0.0176844	0.0176844	0.336121	277	tags=38%, list=18%, signal=32%	ENSG00000183691/ENSG00000123689/ENSG00000100292/ENSG00000073756/ENSG00000162772/ENSG00000100985/ENSG00000019549/ENSG00000168621/ENSG00000011422/ENSG00000122641/ENSG00000118503/ENSG00000164362/ENSG00000163132/ENSG00000167895/ENSG00000164400/ENSG00000204389/ENSG00000204388
GO:0032653	BP	GO:0032653	regulation of interleukin-10 production	6	0.641066	1.63073	0.0177081	0.0177081	0.336121	93	tags=50%, list=6%, signal=47%	ENSG00000158869/ENSG00000110944/ENSG00000197646
GO:0010941	BP	GO:0010941	regulation of cell death	157	0.212982	1.42438	0.0177239	0.0177239	0.336121	346	tags=34%, list=22%, signal=30%	ENSG00000226979/ENSG00000140379/ENSG00000162711/ENSG00000183691/ENSG00000168685/ENSG00000171056/ENSG00000158869/ENSG00000123689/ENSG00000100292/ENSG00000130222/ENSG00000124126/ENSG00000073756/ENSG00000162772/ENSG00000181634/ENSG00000100985/ENSG00000019549/ENSG00000168621/ENSG00000175592/ENSG00000144355/ENSG00000128016/ENSG00000125398/ENSG00000011422/ENSG00000181649/ENSG00000122641/ENSG00000100385…
GO:0040007	BP	GO:0040007	growth	95	0.246644	1.52656	0.0178806	0.0178806	0.336684	298	tags=34%, list=19%, signal=29%	ENSG00000125144/ENSG00000205358/ENSG00000169688/ENSG00000205364/ENSG00000183691/ENSG00000198417/ENSG00000125148/ENSG00000138623/ENSG00000113578/ENSG00000187193/ENSG00000113070/ENSG00000143507/ENSG00000116183/ENSG00000127528/ENSG00000125398/ENSG00000181649/ENSG00000122641/ENSG00000169715/ENSG00000158825/ENSG00000163132/ENSG00000074966/ENSG00000167895/ENSG00000136158/ENSG00000136999/ENSG00000114554…
GO:0035988	BP	GO:0035988	chondrocyte proliferation	4	0.770992	1.67787	0.0181487	0.0181487	0.336684	364	tags=100%, list=23%, signal=77%	ENSG00000125398/ENSG00000136999/ENSG00000157227/ENSG00000149948
GO:0051099	BP	GO:0051099	positive regulation of binding	14	0.472471	1.68855	0.0181934	0.0181934	0.336684	838	tags=100%, list=53%, signal=47%	ENSG00000100985/ENSG00000114315/ENSG00000011422/ENSG00000164362/ENSG00000136826/ENSG00000114251/ENSG00000136830/ENSG00000164171/ENSG00000101255/ENSG00000130787/ENSG00000010704/ENSG00000007372/ENSG00000054598/ENSG00000125378
GO:0098771	BP	GO:0098771	inorganic ion homeostasis	60	0.268413	1.48392	0.0183593	0.0183593	0.336684	118	tags=18%, list=7%, signal=18%	ENSG00000125144/ENSG00000205358/ENSG00000169688/ENSG00000164220/ENSG00000205364/ENSG00000100292/ENSG00000198417/ENSG00000158014/ENSG00000125148/ENSG00000187193/ENSG00000147614
GO:0000781	CC	GO:0000781	chromosome, telomeric region	6	0.638854	1.62511	0.0187011	0.0187011	0.336684	573	tags=100%, list=36%, signal=64%	ENSG00000161609/ENSG00000164362/ENSG00000275126/ENSG00000255150/ENSG00000104885/ENSG00000183684
GO:0010632	BP	GO:0010632	regulation of epithelial cell migration	26	0.380436	1.66349	0.0188169	0.0188169	0.336684	181	tags=35%, list=11%, signal=31%	ENSG00000164619/ENSG00000100292/ENSG00000073756/ENSG00000100985/ENSG00000113578/ENSG00000113070/ENSG00000143507/ENSG00000125398/ENSG00000177606
GO:0009062	BP	GO:0009062	fatty acid catabolic process	12	-0.537255	-1.62691	0.0188613	0.0188613	0.336684	132	tags=33%, list=8%, signal=31%	ENSG00000164120/ENSG00000242110/ENSG00000140284/ENSG00000214456
GO:0006873	BP	GO:0006873	cellular ion homeostasis	52	0.30447	1.61328	0.0189102	0.0189102	0.336684	118	tags=21%, list=7%, signal=20%	ENSG00000125144/ENSG00000205358/ENSG00000169688/ENSG00000164220/ENSG00000205364/ENSG00000100292/ENSG00000198417/ENSG00000158014/ENSG00000125148/ENSG00000187193/ENSG00000147614
GO:0050870	BP	GO:0050870	positive regulation of T cell activation	21	0.41167	1.65969	0.0190114	0.0190114	0.336684	135	tags=33%, list=9%, signal=31%	ENSG00000162711/ENSG00000090659/ENSG00000168685/ENSG00000110944/ENSG00000197646/ENSG00000114315/ENSG00000143507
GO:2001020	BP	GO:2001020	regulation of response to DNA damage stimulus	14	0.469174	1.67676	0.0191187	0.0191187	0.336684	614	tags=86%, list=39%, signal=53%	ENSG00000019549/ENSG00000177374/ENSG00000163132/ENSG00000026508/ENSG00000148677/ENSG00000149948/ENSG00000255150/ENSG00000188766/ENSG00000163932/ENSG00000124216/ENSG00000198369/ENSG00000164430
GO:0140013	BP	GO:0140013	meiotic nuclear division	8	0.601429	1.75084	0.019343	0.019343	0.336684	501	tags=88%, list=32%, signal=60%	ENSG00000133101/ENSG00000161609/ENSG00000163132/ENSG00000181773/ENSG00000124882/ENSG00000114251/ENSG00000244588
GO:1903046	BP	GO:1903046	meiotic cell cycle process	8	0.601429	1.75084	0.019343	0.019343	0.336684	501	tags=88%, list=32%, signal=60%	ENSG00000133101/ENSG00000161609/ENSG00000163132/ENSG00000181773/ENSG00000124882/ENSG00000114251/ENSG00000244588
GO:0048534	BP	GO:0048534	hematopoietic or lymphoid organ development	76	0.263236	1.54874	0.0195013	0.0195013	0.336684	377	tags=41%, list=24%, signal=33%	ENSG00000125144/ENSG00000153563/ENSG00000226979/ENSG00000162711/ENSG00000168685/ENSG00000158869/ENSG00000124126/ENSG00000110944/ENSG00000100985/ENSG00000095752/ENSG00000114315/ENSG00000143507/ENSG00000127528/ENSG00000128016/ENSG00000122641/ENSG00000177606/ENSG00000119714/ENSG00000177283/ENSG00000164400/ENSG00000157227/ENSG00000174004/ENSG00000204389/ENSG00000204388/ENSG00000197046/ENSG00000275126…
GO:0051240	BP	GO:0051240	positive regulation of multicellular organismal process	181	0.19945	1.37155	0.0195587	0.0195587	0.336684	397	tags=38%, list=25%, signal=32%	ENSG00000226979/ENSG00000164619/ENSG00000178726/ENSG00000162711/ENSG00000183691/ENSG00000168685/ENSG00000158869/ENSG00000123689/ENSG00000100292/ENSG00000170396/ENSG00000130222/ENSG00000073756/ENSG00000110944/ENSG00000100985/ENSG00000168621/ENSG00000138623/ENSG00000113578/ENSG00000114315/ENSG00000144355/ENSG00000113070/ENSG00000198835/ENSG00000143507/ENSG00000066056/ENSG00000125398/ENSG00000122641…
GO:0016072	BP	GO:0016072	rRNA metabolic process	10	0.540868	1.69088	0.0195832	0.0195832	0.336684	729	tags=100%, list=46%, signal=54%	ENSG00000114767/ENSG00000145220/ENSG00000179041/ENSG00000261236/ENSG00000052749/ENSG00000165271/ENSG00000117395/ENSG00000160570/ENSG00000131469/ENSG00000135828
GO:0019220	BP	GO:0019220	regulation of phosphate metabolic process	158	0.208162	1.38513	0.0196725	0.0196725	0.336684	625	tags=60%, list=40%, signal=40%	ENSG00000164619/ENSG00000183691/ENSG00000164266/ENSG00000130222/ENSG00000133101/ENSG00000073756/ENSG00000162772/ENSG00000181634/ENSG00000110944/ENSG00000100985/ENSG00000138623/ENSG00000113578/ENSG00000087074/ENSG00000095752/ENSG00000114315/ENSG00000113070/ENSG00000198835/ENSG00000143507/ENSG00000182585/ENSG00000066056/ENSG00000125398/ENSG00000011422/ENSG00000122641/ENSG00000177606/ENSG00000118503…
GO:0051174	BP	GO:0051174	regulation of phosphorus metabolic process	158	0.208162	1.38513	0.0196725	0.0196725	0.336684	625	tags=60%, list=40%, signal=40%	ENSG00000164619/ENSG00000183691/ENSG00000164266/ENSG00000130222/ENSG00000133101/ENSG00000073756/ENSG00000162772/ENSG00000181634/ENSG00000110944/ENSG00000100985/ENSG00000138623/ENSG00000113578/ENSG00000087074/ENSG00000095752/ENSG00000114315/ENSG00000113070/ENSG00000198835/ENSG00000143507/ENSG00000182585/ENSG00000066056/ENSG00000125398/ENSG00000011422/ENSG00000122641/ENSG00000177606/ENSG00000118503…
GO:0070849	BP	GO:0070849	response to epidermal growth factor	4	0.7654	1.6657	0.0197268	0.0197268	0.336684	157	tags=75%, list=10%, signal=68%	ENSG00000019549/ENSG00000128016/ENSG00000125398
GO:0071364	BP	GO:0071364	cellular response to epidermal growth factor stimulus	4	0.7654	1.6657	0.0197268	0.0197268	0.336684	157	tags=75%, list=10%, signal=68%	ENSG00000019549/ENSG00000128016/ENSG00000125398
GO:0042325	BP	GO:0042325	regulation of phosphorylation	141	0.217003	1.45358	0.0199218	0.0199218	0.336684	468	tags=45%, list=30%, signal=35%	ENSG00000164619/ENSG00000183691/ENSG00000164266/ENSG00000130222/ENSG00000133101/ENSG00000073756/ENSG00000162772/ENSG00000181634/ENSG00000110944/ENSG00000100985/ENSG00000138623/ENSG00000113578/ENSG00000095752/ENSG00000114315/ENSG00000113070/ENSG00000198835/ENSG00000143507/ENSG00000182585/ENSG00000066056/ENSG00000125398/ENSG00000011422/ENSG00000122641/ENSG00000177606/ENSG00000118503/ENSG00000177283…
GO:0042026	BP	GO:0042026	protein refolding	6	0.633542	1.61159	0.020025	0.020025	0.336684	331	tags=67%, list=21%, signal=53%	ENSG00000173110/ENSG00000204389/ENSG00000204388/ENSG00000044574
GO:0008138	MF	GO:0008138	protein tyrosine/serine/threonine phosphatase activity	7	0.62014	1.68304	0.0200277	0.0200277	0.336684	603	tags=100%, list=38%, signal=62%	ENSG00000143507/ENSG00000139318/ENSG00000158050/ENSG00000164086/ENSG00000138166/ENSG00000130829/ENSG00000120129
GO:0008330	MF	GO:0008330	protein tyrosine/threonine phosphatase activity	7	0.62014	1.68304	0.0200277	0.0200277	0.336684	603	tags=100%, list=38%, signal=62%	ENSG00000143507/ENSG00000139318/ENSG00000158050/ENSG00000164086/ENSG00000138166/ENSG00000130829/ENSG00000120129
GO:0017017	MF	GO:0017017	MAP kinase tyrosine/serine/threonine phosphatase activity	7	0.62014	1.68304	0.0200277	0.0200277	0.336684	603	tags=100%, list=38%, signal=62%	ENSG00000143507/ENSG00000139318/ENSG00000158050/ENSG00000164086/ENSG00000138166/ENSG00000130829/ENSG00000120129
GO:0032729	BP	GO:0032729	positive regulation of interferon-gamma production	7	0.619225	1.68056	0.0200277	0.0200277	0.336684	254	tags=57%, list=16%, signal=48%	ENSG00000226979/ENSG00000110944/ENSG00000074966/ENSG00000103257
GO:0033549	MF	GO:0033549	MAP kinase phosphatase activity	7	0.62014	1.68304	0.0200277	0.0200277	0.336684	603	tags=100%, list=38%, signal=62%	ENSG00000143507/ENSG00000139318/ENSG00000158050/ENSG00000164086/ENSG00000138166/ENSG00000130829/ENSG00000120129
GO:0035970	BP	GO:0035970	peptidyl-threonine dephosphorylation	7	0.62014	1.68304	0.0200277	0.0200277	0.336684	603	tags=100%, list=38%, signal=62%	ENSG00000143507/ENSG00000139318/ENSG00000158050/ENSG00000164086/ENSG00000138166/ENSG00000130829/ENSG00000120129
GO:0051019	MF	GO:0051019	mitogen-activated protein kinase binding	7	0.62014	1.68304	0.0200277	0.0200277	0.336684	603	tags=100%, list=38%, signal=62%	ENSG00000143507/ENSG00000139318/ENSG00000158050/ENSG00000164086/ENSG00000138166/ENSG00000130829/ENSG00000120129
GO:2000273	BP	GO:2000273	positive regulation of signaling receptor activity	5	0.707466	1.70875	0.0200618	0.0200618	0.336684	142	tags=60%, list=9%, signal=55%	ENSG00000198576/ENSG00000113070/ENSG00000182585
GO:0000302	BP	GO:0000302	response to reactive oxygen species	19	0.434851	1.72023	0.0201396	0.0201396	0.336684	189	tags=42%, list=12%, signal=38%	ENSG00000100292/ENSG00000100985/ENSG00000175592/ENSG00000198695/ENSG00000127528/ENSG00000198786/ENSG00000177606/ENSG00000118503
GO:0060675	BP	GO:0060675	ureteric bud morphogenesis	12	0.512617	1.72884	0.0201739	0.0201739	0.336684	157	tags=42%, list=10%, signal=38%	ENSG00000183691/ENSG00000168621/ENSG00000113578/ENSG00000114315/ENSG00000125398
GO:0061333	BP	GO:0061333	renal tubule morphogenesis	12	0.512617	1.72884	0.0201739	0.0201739	0.336684	157	tags=42%, list=10%, signal=38%	ENSG00000183691/ENSG00000168621/ENSG00000113578/ENSG00000114315/ENSG00000125398
GO:0072078	BP	GO:0072078	nephron tubule morphogenesis	12	0.512617	1.72884	0.0201739	0.0201739	0.336684	157	tags=42%, list=10%, signal=38%	ENSG00000183691/ENSG00000168621/ENSG00000113578/ENSG00000114315/ENSG00000125398
GO:0072171	BP	GO:0072171	mesonephric tubule morphogenesis	12	0.512617	1.72884	0.0201739	0.0201739	0.336684	157	tags=42%, list=10%, signal=38%	ENSG00000183691/ENSG00000168621/ENSG00000113578/ENSG00000114315/ENSG00000125398
GO:0051726	BP	GO:0051726	regulation of cell cycle	61	0.273426	1.53593	0.0206767	0.0206767	0.336684	563	tags=61%, list=36%, signal=41%	ENSG00000130222/ENSG00000133101/ENSG00000073756/ENSG00000087074/ENSG00000175592/ENSG00000114315/ENSG00000198835/ENSG00000182585/ENSG00000125398/ENSG00000122641/ENSG00000177606/ENSG00000118503/ENSG00000164362/ENSG00000140465/ENSG00000163132/ENSG00000204389/ENSG00000204388/ENSG00000135111/ENSG00000162413/ENSG00000169429/ENSG00000181773/ENSG00000136826/ENSG00000149948/ENSG00000175197/ENSG00000178607…
GO:0046914	MF	GO:0046914	transition metal ion binding	78	0.259583	1.54438	0.0207049	0.0207049	0.336684	256	tags=29%, list=16%, signal=26%	ENSG00000125144/ENSG00000205358/ENSG00000169688/ENSG00000205364/ENSG00000144583/ENSG00000198417/ENSG00000125148/ENSG00000100985/ENSG00000179148/ENSG00000187193/ENSG00000116183/ENSG00000196611/ENSG00000138356/ENSG00000169715/ENSG00000118503/ENSG00000229344/ENSG00000140465/ENSG00000158825/ENSG00000198712/ENSG00000179630/ENSG00000147573/ENSG00000157227/ENSG00000126368
GO:0002706	BP	GO:0002706	regulation of lymphocyte mediated immunity	11	0.534077	1.74358	0.0207395	0.0207395	0.336684	92	tags=45%, list=6%, signal=43%	ENSG00000226979/ENSG00000162711/ENSG00000168685/ENSG00000158869/ENSG00000110944
GO:0055080	BP	GO:0055080	cation homeostasis	59	0.283656	1.57218	0.0207701	0.0207701	0.336684	118	tags=19%, list=7%, signal=18%	ENSG00000125144/ENSG00000205358/ENSG00000169688/ENSG00000164220/ENSG00000205364/ENSG00000100292/ENSG00000198417/ENSG00000158014/ENSG00000125148/ENSG00000187193/ENSG00000147614
GO:0032753	BP	GO:0032753	positive regulation of interleukin-4 production	4	0.762723	1.65987	0.0209893	0.0209893	0.336684	377	tags=100%, list=24%, signal=76%	ENSG00000162711/ENSG00000158869/ENSG00000103257/ENSG00000172216
GO:1990440	BP	GO:1990440	positive regulation of transcription from RNA polymerase II promoter in response to endoplasmic reticulum stress	4	0.762723	1.65987	0.0209893	0.0209893	0.336684	377	tags=100%, list=24%, signal=76%	ENSG00000162772/ENSG00000044574/ENSG00000175197/ENSG00000172216
GO:0032993	CC	GO:0032993	protein-DNA complex	6	0.630573	1.60404	0.0210179	0.0210179	0.336684	586	tags=100%, list=37%, signal=63%	ENSG00000164362/ENSG00000275126/ENSG00000149948/ENSG00000175197/ENSG00000198900/ENSG00000276903
GO:0015267	MF	GO:0015267	channel activity	30	-0.425247	-1.69705	0.0218567	0.0218567	0.336684	157	tags=43%, list=10%, signal=40%	ENSG00000196557/ENSG00000082482/ENSG00000142408/ENSG00000165548/ENSG00000171227/ENSG00000124564/ENSG00000171189/ENSG00000153822/ENSG00000169432/ENSG00000165272/ENSG00000150625/ENSG00000165269/ENSG00000169562
GO:0022803	MF	GO:0022803	passive transmembrane transporter activity	30	-0.425247	-1.69705	0.0218567	0.0218567	0.336684	157	tags=43%, list=10%, signal=40%	ENSG00000196557/ENSG00000082482/ENSG00000142408/ENSG00000165548/ENSG00000171227/ENSG00000124564/ENSG00000171189/ENSG00000153822/ENSG00000169432/ENSG00000165272/ENSG00000150625/ENSG00000165269/ENSG00000169562
GO:0008227	MF	GO:0008227	G protein-coupled amine receptor activity	3	0.800414	1.58889	0.02192	0.02192	0.336684	1	tags=33%, list=0%, signal=33%	ENSG00000148680
GO:0043268	BP	GO:0043268	positive regulation of potassium ion transport	3	0.802289	1.59261	0.02192	0.02192	0.336684	314	tags=100%, list=20%, signal=80%	ENSG00000077522/ENSG00000069482/ENSG00000165238
GO:1901381	BP	GO:1901381	positive regulation of potassium ion transmembrane transport	3	0.802289	1.59261	0.02192	0.02192	0.336684	314	tags=100%, list=20%, signal=80%	ENSG00000077522/ENSG00000069482/ENSG00000165238
GO:0060251	BP	GO:0060251	regulation of glial cell proliferation	4	0.760641	1.65534	0.0219362	0.0219362	0.336684	196	tags=75%, list=12%, signal=66%	ENSG00000226979/ENSG00000114315/ENSG00000164362
GO:0070059	BP	GO:0070059	intrinsic apoptotic signaling pathway in response to endoplasmic reticulum stress	7	0.616316	1.67266	0.0220817	0.0220817	0.336684	609	tags=100%, list=39%, signal=62%	ENSG00000087074/ENSG00000204389/ENSG00000175197/ENSG00000172216/ENSG00000178607/ENSG00000051108/ENSG00000101255
GO:0022857	MF	GO:0022857	transmembrane transporter activity	84	-0.298485	-1.54691	0.0221409	0.0221409	0.336684	378	tags=33%, list=24%, signal=27%	ENSG00000196557/ENSG00000082482/ENSG00000142408/ENSG00000163817/ENSG00000144452/ENSG00000165548/ENSG00000124406/ENSG00000174640/ENSG00000171227/ENSG00000174669/ENSG00000173930/ENSG00000164638/ENSG00000091137/ENSG00000124564/ENSG00000171189/ENSG00000153822/ENSG00000163581/ENSG00000140284/ENSG00000169432/ENSG00000165272/ENSG00000150625/ENSG00000124568/ENSG00000169507/ENSG00000165269/ENSG00000164175…
GO:0051651	BP	GO:0051651	maintenance of location in cell	11	0.532105	1.73714	0.0221576	0.0221576	0.336684	418	tags=73%, list=27%, signal=54%	ENSG00000158014/ENSG00000044574/ENSG00000250479/ENSG00000142185/ENSG00000185989/ENSG00000186480/ENSG00000175197/ENSG00000151239
GO:0014829	BP	GO:0014829	vascular associated smooth muscle contraction	4	-0.771479	-1.59303	0.0222428	0.0222428	0.336684	64	tags=75%, list=4%, signal=72%	ENSG00000135744/ENSG00000127129/ENSG00000004468
GO:0051716	BP	GO:0051716	cellular response to stimulus	520	0.159073	1.26479	0.0222568	0.0222568	0.336684	472	tags=38%, list=30%, signal=40%	ENSG00000148680/ENSG00000125144/ENSG00000205358/ENSG00000132185/ENSG00000173110/ENSG00000153563/ENSG00000226979/ENSG00000169688/ENSG00000184985/ENSG00000164220/ENSG00000164619/ENSG00000198576/ENSG00000140379/ENSG00000205364/ENSG00000162711/ENSG00000090659/ENSG00000183691/ENSG00000168685/ENSG00000171056/ENSG00000158869/ENSG00000123689/ENSG00000100292/ENSG00000164266/ENSG00000198417/ENSG00000136928…
GO:0015370	MF	GO:0015370	solute:sodium symporter activity	10	-0.575766	-1.66728	0.0223507	0.0223507	0.336684	157	tags=40%, list=10%, signal=36%	ENSG00000124564/ENSG00000124568/ENSG00000157765/ENSG00000146039
GO:0006091	BP	GO:0006091	generation of precursor metabolites and energy	46	0.296681	1.54509	0.0225175	0.0225175	0.336684	439	tags=52%, list=28%, signal=39%	ENSG00000131459/ENSG00000198763/ENSG00000198886/ENSG00000198888/ENSG00000198695/ENSG00000198804/ENSG00000198938/ENSG00000198727/ENSG00000138356/ENSG00000181649/ENSG00000198786/ENSG00000229344/ENSG00000198712/ENSG00000198840/ENSG00000198899/ENSG00000126368/ENSG00000212907/ENSG00000128564/ENSG00000250479/ENSG00000108179/ENSG00000198431/ENSG00000228253/ENSG00000158125/ENSG00000169047
GO:0030193	BP	GO:0030193	regulation of blood coagulation	13	0.492229	1.68646	0.0225718	0.0225718	0.336684	483	tags=77%, list=31%, signal=54%	ENSG00000178726/ENSG00000158869/ENSG00000011422/ENSG00000074966/ENSG00000122861/ENSG00000104368/ENSG00000116711/ENSG00000125798/ENSG00000163932/ENSG00000111252
GO:0050818	BP	GO:0050818	regulation of coagulation	13	0.492229	1.68646	0.0225718	0.0225718	0.336684	483	tags=77%, list=31%, signal=54%	ENSG00000178726/ENSG00000158869/ENSG00000011422/ENSG00000074966/ENSG00000122861/ENSG00000104368/ENSG00000116711/ENSG00000125798/ENSG00000163932/ENSG00000111252
GO:0070373	BP	GO:0070373	negative regulation of ERK1 and ERK2 cascade	13	0.492368	1.68694	0.0225718	0.0225718	0.336684	603	tags=85%, list=38%, signal=53%	ENSG00000162772/ENSG00000143507/ENSG00000136158/ENSG00000139318/ENSG00000187678/ENSG00000165238/ENSG00000136826/ENSG00000188766/ENSG00000130829/ENSG00000198369/ENSG00000120129
GO:1900046	BP	GO:1900046	regulation of hemostasis	13	0.492229	1.68646	0.0225718	0.0225718	0.336684	483	tags=77%, list=31%, signal=54%	ENSG00000178726/ENSG00000158869/ENSG00000011422/ENSG00000074966/ENSG00000122861/ENSG00000104368/ENSG00000116711/ENSG00000125798/ENSG00000163932/ENSG00000111252
GO:1901606	BP	GO:1901606	alpha-amino acid catabolic process	10	-0.573593	-1.66099	0.022609	0.022609	0.336684	301	tags=50%, list=19%, signal=41%	ENSG00000135094/ENSG00000153086/ENSG00000117009/ENSG00000241935/ENSG00000250799
GO:0006310	BP	GO:0006310	DNA recombination	8	0.592474	1.72478	0.0227664	0.0227664	0.336684	647	tags=100%, list=41%, signal=59%	ENSG00000168685/ENSG00000161609/ENSG00000255150/ENSG00000244588/ENSG00000183684/ENSG00000101017/ENSG00000164430/ENSG00000134758
GO:0002251	BP	GO:0002251	organ or tissue specific immune response	3	-0.823168	-1.55443	0.0228486	0.0228486	0.336684	70	tags=100%, list=4%, signal=96%	ENSG00000162896/ENSG00000164825
GO:0002385	BP	GO:0002385	mucosal immune response	3	-0.823168	-1.55443	0.0228486	0.0228486	0.336684	70	tags=100%, list=4%, signal=96%	ENSG00000162896/ENSG00000164825
GO:0006625	BP	GO:0006625	protein targeting to peroxisome	3	-0.823676	-1.55539	0.0228486	0.0228486	0.336684	84	tags=67%, list=5%, signal=63%	ENSG00000242110/ENSG00000140284
GO:0007031	BP	GO:0007031	peroxisome organization	3	-0.823676	-1.55539	0.0228486	0.0228486	0.336684	84	tags=67%, list=5%, signal=63%	ENSG00000242110/ENSG00000140284
GO:0043574	BP	GO:0043574	peroxisomal transport	3	-0.823676	-1.55539	0.0228486	0.0228486	0.336684	84	tags=67%, list=5%, signal=63%	ENSG00000242110/ENSG00000140284
GO:0072662	BP	GO:0072662	protein localization to peroxisome	3	-0.823676	-1.55539	0.0228486	0.0228486	0.336684	84	tags=67%, list=5%, signal=63%	ENSG00000242110/ENSG00000140284
GO:0072663	BP	GO:0072663	establishment of protein localization to peroxisome	3	-0.823676	-1.55539	0.0228486	0.0228486	0.336684	84	tags=67%, list=5%, signal=63%	ENSG00000242110/ENSG00000140284
GO:0071219	BP	GO:0071219	cellular response to molecule of bacterial origin	24	0.377268	1.60109	0.0229036	0.0229036	0.336684	454	tags=62%, list=29%, signal=45%	ENSG00000162711/ENSG00000197646/ENSG00000163735/ENSG00000128016/ENSG00000118503/ENSG00000164400/ENSG00000126368/ENSG00000169429/ENSG00000148677/ENSG00000081041/ENSG00000172216/ENSG00000120217/ENSG00000134070/ENSG00000114251/ENSG00000162892
GO:0071222	BP	GO:0071222	cellular response to lipopolysaccharide	24	0.377268	1.60109	0.0229036	0.0229036	0.336684	454	tags=62%, list=29%, signal=45%	ENSG00000162711/ENSG00000197646/ENSG00000163735/ENSG00000128016/ENSG00000118503/ENSG00000164400/ENSG00000126368/ENSG00000169429/ENSG00000148677/ENSG00000081041/ENSG00000172216/ENSG00000120217/ENSG00000134070/ENSG00000114251/ENSG00000162892
GO:0030099	BP	GO:0030099	myeloid cell differentiation	39	0.341759	1.70814	0.0229311	0.0229311	0.336684	377	tags=49%, list=24%, signal=38%	ENSG00000125144/ENSG00000158869/ENSG00000110944/ENSG00000100985/ENSG00000095752/ENSG00000127528/ENSG00000128016/ENSG00000122641/ENSG00000177606/ENSG00000119714/ENSG00000164400/ENSG00000174004/ENSG00000204389/ENSG00000204388/ENSG00000197046/ENSG00000275126/ENSG00000141655/ENSG00000145220/ENSG00000172216
GO:0008219	BP	GO:0008219	cell death	181	0.197459	1.35786	0.0229766	0.0229766	0.336684	431	tags=40%, list=27%, signal=33%	ENSG00000226979/ENSG00000140379/ENSG00000162711/ENSG00000183691/ENSG00000131737/ENSG00000168685/ENSG00000171056/ENSG00000158869/ENSG00000123689/ENSG00000100292/ENSG00000118004/ENSG00000130222/ENSG00000124126/ENSG00000073756/ENSG00000162772/ENSG00000181634/ENSG00000100985/ENSG00000019549/ENSG00000168621/ENSG00000087074/ENSG00000175592/ENSG00000144355/ENSG00000128016/ENSG00000125398/ENSG00000145794…
GO:0045742	BP	GO:0045742	positive regulation of epidermal growth factor receptor signaling pathway	7	0.614478	1.66767	0.0231088	0.0231088	0.336684	171	tags=57%, list=11%, signal=51%	ENSG00000100985/ENSG00000113070/ENSG00000182585/ENSG00000011422
GO:1901186	BP	GO:1901186	positive regulation of ERBB signaling pathway	7	0.614478	1.66767	0.0231088	0.0231088	0.336684	171	tags=57%, list=11%, signal=51%	ENSG00000100985/ENSG00000113070/ENSG00000182585/ENSG00000011422
GO:0015294	MF	GO:0015294	solute:cation symporter activity	16	-0.514749	-1.73631	0.0231189	0.0231189	0.336684	50	tags=31%, list=3%, signal=31%	ENSG00000124564/ENSG00000124568/ENSG00000164175/ENSG00000157765/ENSG00000146039
GO:0070782	BP	GO:0070782	phosphatidylserine exposure on apoptotic cell surface	3	-0.82136	-1.55102	0.0231397	0.0231397	0.336684	285	tags=100%, list=18%, signal=82%	ENSG00000275591/ENSG00000206579
GO:0000375	BP	GO:0000375	RNA splicing, via transesterification reactions	6	0.622293	1.58298	0.0233348	0.0233348	0.336684	599	tags=100%, list=38%, signal=62%	ENSG00000278099/ENSG00000048740/ENSG00000206737/ENSG00000109971/ENSG00000183684/ENSG00000201558
GO:0000377	BP	GO:0000377	RNA splicing, via transesterification reactions with bulged adenosine as nucleophile	6	0.622293	1.58298	0.0233348	0.0233348	0.336684	599	tags=100%, list=38%, signal=62%	ENSG00000278099/ENSG00000048740/ENSG00000206737/ENSG00000109971/ENSG00000183684/ENSG00000201558
GO:0000398	BP	GO:0000398	mRNA splicing, via spliceosome	6	0.622293	1.58298	0.0233348	0.0233348	0.336684	599	tags=100%, list=38%, signal=62%	ENSG00000278099/ENSG00000048740/ENSG00000206737/ENSG00000109971/ENSG00000183684/ENSG00000201558
GO:0002040	BP	GO:0002040	sprouting angiogenesis	12	0.500174	1.68687	0.0233874	0.0233874	0.336684	143	tags=42%, list=9%, signal=38%	ENSG00000164619/ENSG00000100292/ENSG00000073756/ENSG00000113578/ENSG00000127528
GO:0090101	BP	GO:0090101	negative regulation of transmembrane receptor protein serine/threonine kinase signaling pathway	18	0.438683	1.71333	0.0234348	0.0234348	0.336684	445	tags=67%, list=28%, signal=48%	ENSG00000164619/ENSG00000183691/ENSG00000144355/ENSG00000136158/ENSG00000136999/ENSG00000174004/ENSG00000204389/ENSG00000044574/ENSG00000188766/ENSG00000157240/ENSG00000114251/ENSG00000049323
GO:0046685	BP	GO:0046685	response to arsenic-containing substance	4	0.751908	1.63634	0.0235143	0.0235143	0.336805	394	tags=100%, list=25%, signal=75%	ENSG00000100292/ENSG00000162772/ENSG00000140465/ENSG00000108179
GO:0002237	BP	GO:0002237	response to molecule of bacterial origin	43	0.303466	1.56996	0.023587	0.023587	0.336828	380	tags=47%, list=24%, signal=36%	ENSG00000226979/ENSG00000178726/ENSG00000162711/ENSG00000073756/ENSG00000197646/ENSG00000163735/ENSG00000143507/ENSG00000128016/ENSG00000118503/ENSG00000140465/ENSG00000164400/ENSG00000126368/ENSG00000165474/ENSG00000169429/ENSG00000141655/ENSG00000148926/ENSG00000148677/ENSG00000081041/ENSG00000172216/ENSG00000120217
GO:0016779	MF	GO:0016779	nucleotidyltransferase activity	7	0.613129	1.66401	0.0237935	0.0237935	0.338757	614	tags=100%, list=39%, signal=61%	ENSG00000164362/ENSG00000113356/ENSG00000197355/ENSG00000117877/ENSG00000142544/ENSG00000196449/ENSG00000164430
GO:0002274	BP	GO:0002274	myeloid leukocyte activation	53	0.287644	1.53747	0.0240613	0.0240613	0.341545	356	tags=43%, list=23%, signal=35%	ENSG00000125144/ENSG00000173110/ENSG00000158869/ENSG00000100292/ENSG00000124126/ENSG00000100985/ENSG00000011422/ENSG00000177606/ENSG00000158825/ENSG00000164400/ENSG00000122861/ENSG00000126368/ENSG00000204389/ENSG00000196549/ENSG00000204388/ENSG00000116711/ENSG00000101307/ENSG00000160255/ENSG00000026508/ENSG00000169429/ENSG00000139725/ENSG00000163661/ENSG00000142185
GO:1900034	BP	GO:1900034	regulation of cellular response to heat	7	0.609943	1.65536	0.0241358	0.0241358	0.341579	619	tags=100%, list=39%, signal=61%	ENSG00000204389/ENSG00000204388/ENSG00000120694/ENSG00000109971/ENSG00000110172/ENSG00000004478/ENSG00000080824
GO:0032787	BP	GO:0032787	monocarboxylic acid metabolic process	57	-0.332077	-1.5827	0.0242919	0.0242919	0.342766	310	tags=32%, list=20%, signal=26%	ENSG00000197580/ENSG00000135094/ENSG00000124212/ENSG00000073737/ENSG00000095596/ENSG00000153086/ENSG00000117009/ENSG00000119715/ENSG00000164120/ENSG00000241935/ENSG00000011465/ENSG00000012504/ENSG00000242110/ENSG00000140284/ENSG00000214456/ENSG00000127129/ENSG00000123560/ENSG00000250799
GO:0006323	BP	GO:0006323	DNA packaging	4	0.747455	1.62665	0.0244611	0.0244611	0.343111	401	tags=100%, list=25%, signal=75%	ENSG00000125398/ENSG00000275126/ENSG00000149948/ENSG00000137309
GO:0031497	BP	GO:0031497	chromatin assembly	4	0.747455	1.62665	0.0244611	0.0244611	0.343111	401	tags=100%, list=25%, signal=75%	ENSG00000125398/ENSG00000275126/ENSG00000149948/ENSG00000137309
GO:0006915	BP	GO:0006915	apoptotic process	164	0.205344	1.37951	0.0246323	0.0246323	0.343123	346	tags=34%, list=22%, signal=29%	ENSG00000226979/ENSG00000140379/ENSG00000162711/ENSG00000183691/ENSG00000168685/ENSG00000171056/ENSG00000158869/ENSG00000123689/ENSG00000100292/ENSG00000118004/ENSG00000130222/ENSG00000124126/ENSG00000073756/ENSG00000162772/ENSG00000181634/ENSG00000100985/ENSG00000019549/ENSG00000168621/ENSG00000087074/ENSG00000175592/ENSG00000144355/ENSG00000128016/ENSG00000125398/ENSG00000145794/ENSG00000177374…
GO:0006338	BP	GO:0006338	chromatin remodeling	6	0.619021	1.57465	0.0246588	0.0246588	0.343123	428	tags=83%, list=27%, signal=61%	ENSG00000125398/ENSG00000275126/ENSG00000149948/ENSG00000137309/ENSG00000198900
GO:2000352	BP	GO:2000352	negative regulation of endothelial cell apoptotic process	3	0.796567	1.58125	0.0246791	0.0246791	0.343123	323	tags=100%, list=20%, signal=80%	ENSG00000118503/ENSG00000164362/ENSG00000167772
GO:0050776	BP	GO:0050776	regulation of immune response	63	0.26541	1.49707	0.0247744	0.0247744	0.343441	261	tags=32%, list=17%, signal=28%	ENSG00000153563/ENSG00000226979/ENSG00000162711/ENSG00000090659/ENSG00000168685/ENSG00000158869/ENSG00000100292/ENSG00000118004/ENSG00000110944/ENSG00000065618/ENSG00000138623/ENSG00000143507/ENSG00000162746/ENSG00000177606/ENSG00000134545/ENSG00000118503/ENSG00000074966/ENSG00000184374/ENSG00000103257/ENSG00000113356
GO:0061213	BP	GO:0061213	positive regulation of mesonephros development	6	0.616832	1.56909	0.0249898	0.0249898	0.345416	157	tags=50%, list=10%, signal=45%	ENSG00000183691/ENSG00000168621/ENSG00000125398
GO:0007260	BP	GO:0007260	tyrosine phosphorylation of STAT protein	8	0.585459	1.70436	0.0251628	0.0251628	0.345792	658	tags=100%, list=42%, signal=59%	ENSG00000110944/ENSG00000114315/ENSG00000164400/ENSG00000162892/ENSG00000111252/ENSG00000182578/ENSG00000101017/ENSG00000150782
GO:0042509	BP	GO:0042509	regulation of tyrosine phosphorylation of STAT protein	8	0.585459	1.70436	0.0251628	0.0251628	0.345792	658	tags=100%, list=42%, signal=59%	ENSG00000110944/ENSG00000114315/ENSG00000164400/ENSG00000162892/ENSG00000111252/ENSG00000182578/ENSG00000101017/ENSG00000150782
GO:0099173	BP	GO:0099173	postsynapse organization	16	0.454369	1.6801	0.0255191	0.0255191	0.34901	136	tags=31%, list=9%, signal=29%	ENSG00000196358/ENSG00000198576/ENSG00000170396/ENSG00000168621/ENSG00000128805
GO:0050679	BP	GO:0050679	positive regulation of epithelial cell proliferation	17	0.432461	1.65172	0.0255756	0.0255756	0.34901	253	tags=47%, list=16%, signal=40%	ENSG00000183691/ENSG00000100292/ENSG00000113578/ENSG00000182585/ENSG00000125398/ENSG00000177606/ENSG00000118503/ENSG00000171388
GO:0034599	BP	GO:0034599	cellular response to oxidative stress	23	0.384223	1.60338	0.0256178	0.0256178	0.34901	453	tags=65%, list=29%, signal=47%	ENSG00000100292/ENSG00000100985/ENSG00000127528/ENSG00000177606/ENSG00000118503/ENSG00000271303/ENSG00000204389/ENSG00000204388/ENSG00000165474/ENSG00000136826/ENSG00000142185/ENSG00000108179/ENSG00000198431/ENSG00000157240/ENSG00000163932
GO:2001258	BP	GO:2001258	negative regulation of cation channel activity	4	0.744993	1.62129	0.0257236	0.0257236	0.349447	160	tags=75%, list=10%, signal=68%	ENSG00000164949/ENSG00000100985/ENSG00000178623
GO:0002822	BP	GO:0002822	regulation of adaptive immune response based on somatic recombination of immune receptors built from immunoglobulin superfamily domains	14	0.456743	1.63234	0.0258008	0.0258008	0.349495	92	tags=36%, list=6%, signal=34%	ENSG00000226979/ENSG00000162711/ENSG00000168685/ENSG00000158869/ENSG00000110944
GO:0090189	BP	GO:0090189	regulation of branching involved in ureteric bud morphogenesis	6	0.613735	1.56121	0.0259827	0.0259827	0.349959	157	tags=50%, list=10%, signal=45%	ENSG00000183691/ENSG00000168621/ENSG00000125398
GO:1905332	BP	GO:1905332	positive regulation of morphogenesis of an epithelium	6	0.613735	1.56121	0.0259827	0.0259827	0.349959	157	tags=50%, list=10%, signal=45%	ENSG00000183691/ENSG00000168621/ENSG00000125398
GO:0034976	BP	GO:0034976	response to endoplasmic reticulum stress	18	0.435355	1.70034	0.0260595	0.0260595	0.349998	616	tags=83%, list=39%, signal=51%	ENSG00000162772/ENSG00000087074/ENSG00000177606/ENSG00000204389/ENSG00000169429/ENSG00000044574/ENSG00000175197/ENSG00000145050/ENSG00000172216/ENSG00000178607/ENSG00000128228/ENSG00000109133/ENSG00000051108/ENSG00000101255/ENSG00000166598
GO:0002699	BP	GO:0002699	positive regulation of immune effector process	18	0.433537	1.69324	0.0264344	0.0264344	0.354031	109	tags=33%, list=7%, signal=31%	ENSG00000226979/ENSG00000162711/ENSG00000158869/ENSG00000100292/ENSG00000110944/ENSG00000138623
GO:0032609	BP	GO:0032609	interferon-gamma production	13	0.479357	1.64236	0.0266757	0.0266757	0.354393	431	tags=69%, list=27%, signal=51%	ENSG00000226979/ENSG00000110944/ENSG00000197646/ENSG00000122641/ENSG00000074966/ENSG00000103257/ENSG00000175197/ENSG00000120217/ENSG00000114251
GO:0032649	BP	GO:0032649	regulation of interferon-gamma production	13	0.479357	1.64236	0.0266757	0.0266757	0.354393	431	tags=69%, list=27%, signal=51%	ENSG00000226979/ENSG00000110944/ENSG00000197646/ENSG00000122641/ENSG00000074966/ENSG00000103257/ENSG00000175197/ENSG00000120217/ENSG00000114251
GO:1903039	BP	GO:1903039	positive regulation of leukocyte cell-cell adhesion	24	0.370911	1.5741	0.0266857	0.0266857	0.354393	135	tags=29%, list=9%, signal=27%	ENSG00000162711/ENSG00000090659/ENSG00000168685/ENSG00000110944/ENSG00000197646/ENSG00000114315/ENSG00000143507
GO:0008630	BP	GO:0008630	intrinsic apoptotic signaling pathway in response to DNA damage	8	0.581222	1.69202	0.0268746	0.0268746	0.355209	169	tags=50%, list=11%, signal=45%	ENSG00000140379/ENSG00000100292/ENSG00000019549/ENSG00000177374
GO:0070848	BP	GO:0070848	response to growth factor	70	0.254839	1.47285	0.0269098	0.0269098	0.355209	457	tags=49%, list=29%, signal=36%	ENSG00000125144/ENSG00000164619/ENSG00000183691/ENSG00000019549/ENSG00000113578/ENSG00000114315/ENSG00000144355/ENSG00000128016/ENSG00000125398/ENSG00000177606/ENSG00000163132/ENSG00000136158/ENSG00000171388/ENSG00000139318/ENSG00000260428/ENSG00000174004/ENSG00000204389/ENSG00000187678/ENSG00000180730/ENSG00000026508/ENSG00000169429/ENSG00000044574/ENSG00000148677/ENSG00000136826/ENSG00000011201…
GO:0030968	BP	GO:0030968	endoplasmic reticulum unfolded protein response	10	0.523227	1.63573	0.0269929	0.0269929	0.355209	616	tags=90%, list=39%, signal=55%	ENSG00000162772/ENSG00000087074/ENSG00000169429/ENSG00000044574/ENSG00000175197/ENSG00000178607/ENSG00000109133/ENSG00000051108/ENSG00000166598
GO:0051098	BP	GO:0051098	regulation of binding	36	0.3281	1.61059	0.0270997	0.0270997	0.355209	849	tags=89%, list=54%, signal=42%	ENSG00000183691/ENSG00000100292/ENSG00000100985/ENSG00000114315/ENSG00000011422/ENSG00000181649/ENSG00000177606/ENSG00000164362/ENSG00000163132/ENSG00000167895/ENSG00000164683/ENSG00000136826/ENSG00000149948/ENSG00000175197/ENSG00000169860/ENSG00000114251/ENSG00000163932/ENSG00000136830/ENSG00000115738/ENSG00000104885/ENSG00000164171/ENSG00000101255/ENSG00000107404/ENSG00000130787/ENSG00000100311…
GO:2000026	BP	GO:2000026	regulation of multicellular organismal development	196	0.192465	1.37262	0.0271217	0.0271217	0.355209	380	tags=36%, list=24%, signal=31%	ENSG00000196358/ENSG00000226979/ENSG00000164619/ENSG00000198576/ENSG00000162711/ENSG00000183691/ENSG00000168685/ENSG00000100292/ENSG00000170396/ENSG00000124126/ENSG00000073756/ENSG00000110944/ENSG00000100985/ENSG00000019549/ENSG00000168621/ENSG00000138623/ENSG00000113578/ENSG00000114315/ENSG00000144355/ENSG00000198835/ENSG00000143507/ENSG00000127528/ENSG00000066056/ENSG00000128016/ENSG00000125398…
GO:0001910	BP	GO:0001910	regulation of leukocyte mediated cytotoxicity	3	0.788577	1.56539	0.0277448	0.0277448	0.358418	92	tags=67%, list=6%, signal=63%	ENSG00000168685/ENSG00000110944
GO:0001913	BP	GO:0001913	T cell mediated cytotoxicity	3	0.788577	1.56539	0.0277448	0.0277448	0.358418	92	tags=67%, list=6%, signal=63%	ENSG00000168685/ENSG00000110944
GO:0001914	BP	GO:0001914	regulation of T cell mediated cytotoxicity	3	0.788577	1.56539	0.0277448	0.0277448	0.358418	92	tags=67%, list=6%, signal=63%	ENSG00000168685/ENSG00000110944
GO:0002675	BP	GO:0002675	positive regulation of acute inflammatory response	3	0.788938	1.56611	0.0277448	0.0277448	0.358418	335	tags=100%, list=21%, signal=79%	ENSG00000158869/ENSG00000073756/ENSG00000141655
GO:0031652	BP	GO:0031652	positive regulation of heat generation	3	0.788938	1.56611	0.0277448	0.0277448	0.358418	335	tags=100%, list=21%, signal=79%	ENSG00000073756/ENSG00000171388/ENSG00000141655
GO:0008270	MF	GO:0008270	zinc ion binding	60	0.258808	1.43081	0.0278633	0.0278633	0.358971	275	tags=30%, list=17%, signal=26%	ENSG00000125144/ENSG00000205358/ENSG00000169688/ENSG00000205364/ENSG00000144583/ENSG00000198417/ENSG00000125148/ENSG00000100985/ENSG00000187193/ENSG00000116183/ENSG00000196611/ENSG00000169715/ENSG00000118503/ENSG00000158825/ENSG00000147573/ENSG00000157227/ENSG00000126368/ENSG00000196549
GO:0045685	BP	GO:0045685	regulation of glial cell differentiation	10	0.517817	1.61882	0.0280514	0.0280514	0.360415	343	tags=60%, list=22%, signal=47%	ENSG00000183691/ENSG00000114315/ENSG00000144355/ENSG00000143507/ENSG00000126368/ENSG00000158715
GO:0003198	BP	GO:0003198	epithelial to mesenchymal transition involved in endocardial cushion formation	5	0.690006	1.66658	0.0284596	0.0284596	0.363688	492	tags=100%, list=31%, signal=69%	ENSG00000183691/ENSG00000019549/ENSG00000163132/ENSG00000106991/ENSG00000124216
GO:0003272	BP	GO:0003272	endocardial cushion formation	5	0.690006	1.66658	0.0284596	0.0284596	0.363688	492	tags=100%, list=31%, signal=69%	ENSG00000183691/ENSG00000019549/ENSG00000163132/ENSG00000106991/ENSG00000124216
GO:0097191	BP	GO:0097191	extrinsic apoptotic signaling pathway	30	0.361715	1.67416	0.028723	0.028723	0.365924	277	tags=43%, list=18%, signal=36%	ENSG00000140379/ENSG00000123689/ENSG00000100292/ENSG00000162772/ENSG00000019549/ENSG00000168621/ENSG00000122641/ENSG00000118503/ENSG00000164362/ENSG00000167895/ENSG00000164400/ENSG00000204389/ENSG00000204388
GO:0042058	BP	GO:0042058	regulation of epidermal growth factor receptor signaling pathway	9	0.555227	1.67466	0.0289054	0.0289054	0.365924	231	tags=56%, list=15%, signal=48%	ENSG00000100985/ENSG00000113070/ENSG00000182585/ENSG00000011422/ENSG00000136158
GO:1901184	BP	GO:1901184	regulation of ERBB signaling pathway	9	0.555227	1.67466	0.0289054	0.0289054	0.365924	231	tags=56%, list=15%, signal=48%	ENSG00000100985/ENSG00000113070/ENSG00000182585/ENSG00000011422/ENSG00000136158
GO:0007049	BP	GO:0007049	cell cycle	86	0.236643	1.42748	0.0292487	0.0292487	0.365924	619	tags=62%, list=39%, signal=40%	ENSG00000164949/ENSG00000130222/ENSG00000133101/ENSG00000073756/ENSG00000087074/ENSG00000175592/ENSG00000114315/ENSG00000198835/ENSG00000182585/ENSG00000161609/ENSG00000125398/ENSG00000122641/ENSG00000177606/ENSG00000118503/ENSG00000164362/ENSG00000140465/ENSG00000163132/ENSG00000179598/ENSG00000136158/ENSG00000204389/ENSG00000204388/ENSG00000135111/ENSG00000162413/ENSG00000139289/ENSG00000169429…
GO:0009583	BP	GO:0009583	detection of light stimulus	3	-0.803139	-1.51661	0.029252	0.029252	0.365924	130	tags=67%, list=8%, signal=61%	ENSG00000134376/ENSG00000082684
GO:0009584	BP	GO:0009584	detection of visible light	3	-0.803139	-1.51661	0.029252	0.029252	0.365924	130	tags=67%, list=8%, signal=61%	ENSG00000134376/ENSG00000082684
GO:0050908	BP	GO:0050908	detection of light stimulus involved in visual perception	3	-0.803139	-1.51661	0.029252	0.029252	0.365924	130	tags=67%, list=8%, signal=61%	ENSG00000134376/ENSG00000082684
GO:0050962	BP	GO:0050962	detection of light stimulus involved in sensory perception	3	-0.803139	-1.51661	0.029252	0.029252	0.365924	130	tags=67%, list=8%, signal=61%	ENSG00000134376/ENSG00000082684
GO:0031966	CC	GO:0031966	mitochondrial membrane	43	0.296362	1.53321	0.0298766	0.0298766	0.372236	286	tags=42%, list=18%, signal=35%	ENSG00000140379/ENSG00000087074/ENSG00000198763/ENSG00000198886/ENSG00000198888/ENSG00000198695/ENSG00000198804/ENSG00000198938/ENSG00000198727/ENSG00000198786/ENSG00000229344/ENSG00000140465/ENSG00000198712/ENSG00000198840/ENSG00000179598/ENSG00000198899/ENSG00000212907/ENSG00000116711
GO:0051094	BP	GO:0051094	positive regulation of developmental process	148	0.202564	1.35954	0.0299362	0.0299362	0.372236	404	tags=38%, list=26%, signal=31%	ENSG00000226979/ENSG00000164619/ENSG00000162711/ENSG00000183691/ENSG00000168685/ENSG00000100292/ENSG00000170396/ENSG00000124126/ENSG00000073756/ENSG00000110944/ENSG00000019549/ENSG00000168621/ENSG00000138623/ENSG00000113578/ENSG00000114315/ENSG00000144355/ENSG00000198835/ENSG00000143507/ENSG00000066056/ENSG00000128016/ENSG00000125398/ENSG00000122641/ENSG00000177606/ENSG00000118503/ENSG00000119714…
GO:0002456	BP	GO:0002456	T cell mediated immunity	8	0.572741	1.66733	0.030298	0.030298	0.372236	92	tags=50%, list=6%, signal=47%	ENSG00000153563/ENSG00000162711/ENSG00000168685/ENSG00000110944
GO:1902305	BP	GO:1902305	regulation of sodium ion transmembrane transport	5	-0.706024	-1.57465	0.0303004	0.0303004	0.372236	44	tags=60%, list=3%, signal=59%	ENSG00000137731/ENSG00000002746/ENSG00000102466
GO:2000649	BP	GO:2000649	regulation of sodium ion transmembrane transporter activity	5	-0.706024	-1.57465	0.0303004	0.0303004	0.372236	44	tags=60%, list=3%, signal=59%	ENSG00000137731/ENSG00000002746/ENSG00000102466
GO:0090190	BP	GO:0090190	positive regulation of branching involved in ureteric bud morphogenesis	5	0.686716	1.65863	0.0303258	0.0303258	0.372236	157	tags=60%, list=10%, signal=54%	ENSG00000183691/ENSG00000168621/ENSG00000125398
GO:0007569	BP	GO:0007569	cell aging	10	0.51361	1.60566	0.0305213	0.0305213	0.372236	614	tags=90%, list=39%, signal=55%	ENSG00000164362/ENSG00000196549/ENSG00000135111/ENSG00000149948/ENSG00000137309/ENSG00000163932/ENSG00000106991/ENSG00000115738/ENSG00000164430
GO:0042060	BP	GO:0042060	wound healing	51	0.283885	1.50898	0.030547	0.030547	0.372236	454	tags=49%, list=29%, signal=36%	ENSG00000164220/ENSG00000178726/ENSG00000183691/ENSG00000158869/ENSG00000100292/ENSG00000113578/ENSG00000113070/ENSG00000143507/ENSG00000011422/ENSG00000118503/ENSG00000074966/ENSG00000105825/ENSG00000122861/ENSG00000104368/ENSG00000116711/ENSG00000185022/ENSG00000026508/ENSG00000125798/ENSG00000157168/ENSG00000169860/ENSG00000124882/ENSG00000111145/ENSG00000114251/ENSG00000163932/ENSG00000162892
GO:0034660	BP	GO:0034660	ncRNA metabolic process	17	0.419726	1.60308	0.0305753	0.0305753	0.372236	645	tags=82%, list=41%, signal=49%	ENSG00000179598/ENSG00000114767/ENSG00000145220/ENSG00000179041/ENSG00000261236/ENSG00000166166/ENSG00000142544/ENSG00000052749/ENSG00000165271/ENSG00000117395/ENSG00000160570/ENSG00000131469/ENSG00000160193/ENSG00000131914
GO:0048519	BP	GO:0048519	negative regulation of biological process	404	0.158012	1.22549	0.030601	0.030601	0.372236	470	tags=38%, list=30%, signal=36%	ENSG00000125144/ENSG00000205358/ENSG00000226979/ENSG00000169688/ENSG00000184985/ENSG00000164619/ENSG00000178726/ENSG00000198576/ENSG00000140379/ENSG00000205364/ENSG00000162711/ENSG00000183691/ENSG00000168685/ENSG00000171056/ENSG00000158869/ENSG00000100292/ENSG00000164266/ENSG00000198417/ENSG00000125148/ENSG00000164949/ENSG00000073756/ENSG00000162772/ENSG00000143333/ENSG00000110944/ENSG00000197646…
GO:0006259	BP	GO:0006259	DNA metabolic process	28	0.373295	1.69392	0.0306202	0.0306202	0.372236	647	tags=79%, list=41%, signal=47%	ENSG00000168685/ENSG00000161609/ENSG00000164362/ENSG00000179598/ENSG00000275126/ENSG00000135318/ENSG00000148677/ENSG00000136826/ENSG00000149948/ENSG00000255150/ENSG00000137309/ENSG00000198900/ENSG00000163932/ENSG00000136830/ENSG00000244588/ENSG00000104885/ENSG00000183684/ENSG00000120129/ENSG00000101017/ENSG00000164430/ENSG00000080824/ENSG00000134758
GO:0045088	BP	GO:0045088	regulation of innate immune response	13	0.472947	1.62039	0.0307796	0.0307796	0.373216	453	tags=69%, list=29%, signal=50%	ENSG00000090659/ENSG00000158869/ENSG00000143507/ENSG00000118503/ENSG00000074966/ENSG00000113356/ENSG00000124882/ENSG00000114251/ENSG00000163932
GO:0097190	BP	GO:0097190	apoptotic signaling pathway	63	0.260885	1.47155	0.031028	0.031028	0.375269	222	tags=30%, list=14%, signal=27%	ENSG00000140379/ENSG00000183691/ENSG00000123689/ENSG00000100292/ENSG00000073756/ENSG00000162772/ENSG00000100985/ENSG00000019549/ENSG00000168621/ENSG00000087074/ENSG00000177374/ENSG00000011422/ENSG00000122641/ENSG00000177606/ENSG00000118503/ENSG00000164362/ENSG00000163132/ENSG00000167895/ENSG00000164400
GO:0035577	CC	GO:0035577	azurophil granule membrane	3	-0.800381	-1.5114	0.031298	0.031298	0.377571	318	tags=100%, list=20%, signal=80%	ENSG00000173930/ENSG00000162896
GO:0032507	BP	GO:0032507	maintenance of protein location in cell	4	0.736641	1.60311	0.0314049	0.0314049	0.377861	418	tags=100%, list=27%, signal=74%	ENSG00000044574/ENSG00000250479/ENSG00000186480/ENSG00000151239
GO:0002819	BP	GO:0002819	regulation of adaptive immune response	15	0.47364	1.71318	0.0315668	0.0315668	0.377861	189	tags=47%, list=12%, signal=41%	ENSG00000226979/ENSG00000162711/ENSG00000168685/ENSG00000158869/ENSG00000110944/ENSG00000143507/ENSG00000118503
GO:0002220	BP	GO:0002220	innate immune response activating cell surface receptor signaling pathway	4	0.735746	1.60117	0.0317205	0.0317205	0.377861	51	tags=50%, list=3%, signal=49%	ENSG00000090659/ENSG00000158869
GO:0002223	BP	GO:0002223	stimulatory C-type lectin receptor signaling pathway	4	0.735746	1.60117	0.0317205	0.0317205	0.377861	51	tags=50%, list=3%, signal=49%	ENSG00000090659/ENSG00000158869
GO:0002758	BP	GO:0002758	innate immune response-activating signal transduction	4	0.735746	1.60117	0.0317205	0.0317205	0.377861	51	tags=50%, list=3%, signal=49%	ENSG00000090659/ENSG00000158869
GO:0050865	BP	GO:0050865	regulation of cell activation	56	0.281071	1.51928	0.0319901	0.0319901	0.380117	519	tags=55%, list=33%, signal=38%	ENSG00000178726/ENSG00000162711/ENSG00000090659/ENSG00000168685/ENSG00000158869/ENSG00000100292/ENSG00000110944/ENSG00000197646/ENSG00000114315/ENSG00000143507/ENSG00000122641/ENSG00000118503/ENSG00000074966/ENSG00000157227/ENSG00000126368/ENSG00000069482/ENSG00000116711/ENSG00000101307/ENSG00000160255/ENSG00000172216/ENSG00000120217/ENSG00000213658/ENSG00000125266/ENSG00000114251/ENSG00000163932…
GO:0101002	CC	GO:0101002	ficolin-1-rich granule	9	0.546092	1.64711	0.032409	0.032409	0.382917	277	tags=56%, list=18%, signal=46%	ENSG00000173110/ENSG00000100985/ENSG00000158825/ENSG00000204389/ENSG00000204388
GO:1904813	CC	GO:1904813	ficolin-1-rich granule lumen	9	0.546092	1.64711	0.032409	0.032409	0.382917	277	tags=56%, list=18%, signal=46%	ENSG00000173110/ENSG00000100985/ENSG00000158825/ENSG00000204389/ENSG00000204388
GO:0031069	BP	GO:0031069	hair follicle morphogenesis	3	-0.787989	-1.488	0.032468	0.032468	0.382917	144	tags=67%, list=9%, signal=61%	ENSG00000066468/ENSG00000115461
GO:0042157	BP	GO:0042157	lipoprotein metabolic process	5	-0.69978	-1.56072	0.0326089	0.0326089	0.383009	39	tags=60%, list=2%, signal=59%	ENSG00000119227/ENSG00000185269/ENSG00000173391
GO:0002250	BP	GO:0002250	adaptive immune response	33	0.345962	1.63663	0.0328354	0.0328354	0.383009	211	tags=33%, list=13%, signal=29%	ENSG00000153563/ENSG00000226979/ENSG00000162711/ENSG00000090659/ENSG00000168685/ENSG00000158869/ENSG00000110944/ENSG00000197646/ENSG00000143507/ENSG00000118503/ENSG00000074966
GO:0036017	BP	GO:0036017	response to erythropoietin	3	0.779126	1.54663	0.0329655	0.0329655	0.383009	111	tags=67%, list=7%, signal=62%	ENSG00000125148/ENSG00000187193
GO:0036018	BP	GO:0036018	cellular response to erythropoietin	3	0.779126	1.54663	0.0329655	0.0329655	0.383009	111	tags=67%, list=7%, signal=62%	ENSG00000125148/ENSG00000187193
GO:0009967	BP	GO:0009967	positive regulation of signal transduction	145	0.201973	1.35332	0.0330019	0.0330019	0.383009	468	tags=45%, list=30%, signal=35%	ENSG00000164220/ENSG00000164619/ENSG00000198576/ENSG00000168685/ENSG00000123689/ENSG00000100292/ENSG00000130222/ENSG00000162772/ENSG00000181634/ENSG00000110944/ENSG00000100985/ENSG00000138623/ENSG00000113578/ENSG00000095752/ENSG00000114315/ENSG00000113070/ENSG00000182585/ENSG00000127528/ENSG00000125398/ENSG00000178623/ENSG00000177374/ENSG00000011422/ENSG00000122641/ENSG00000177606/ENSG00000106089…
GO:0016323	CC	GO:0016323	basolateral plasma membrane	33	-0.384625	-1.5894	0.0331311	0.0331311	0.383009	547	tags=58%, list=35%, signal=38%	ENSG00000124839/ENSG00000063180/ENSG00000099864/ENSG00000082458/ENSG00000104267/ENSG00000170482/ENSG00000110195/ENSG00000065361/ENSG00000174669/ENSG00000173930/ENSG00000198796/ENSG00000164638/ENSG00000166589/ENSG00000155897/ENSG00000164120/ENSG00000153822/ENSG00000170324/ENSG00000165272/ENSG00000004468
GO:0032024	BP	GO:0032024	positive regulation of insulin secretion	8	-0.629945	-1.65651	0.0332626	0.0332626	0.383009	149	tags=50%, list=9%, signal=46%	ENSG00000163032/ENSG00000155897/ENSG00000012504/ENSG00000004468
GO:0007595	BP	GO:0007595	lactation	4	0.729008	1.5865	0.0333048	0.0333048	0.383009	430	tags=100%, list=27%, signal=73%	ENSG00000229344/ENSG00000198712/ENSG00000171388/ENSG00000158125
GO:0140097	MF	GO:0140097	catalytic activity, acting on DNA	4	0.73028	1.58927	0.0333048	0.0333048	0.383009	428	tags=100%, list=27%, signal=73%	ENSG00000164362/ENSG00000149948/ENSG00000137309/ENSG00000198900
GO:0005244	MF	GO:0005244	voltage-gated ion channel activity	11	-0.551324	-1.63717	0.0334392	0.0334392	0.383009	378	tags=64%, list=24%, signal=49%	ENSG00000196557/ENSG00000082482/ENSG00000142408/ENSG00000171227/ENSG00000124564/ENSG00000153822/ENSG00000169432
GO:0022832	MF	GO:0022832	voltage-gated channel activity	11	-0.551324	-1.63717	0.0334392	0.0334392	0.383009	378	tags=64%, list=24%, signal=49%	ENSG00000196557/ENSG00000082482/ENSG00000142408/ENSG00000171227/ENSG00000124564/ENSG00000153822/ENSG00000169432
GO:0038066	BP	GO:0038066	p38MAPK cascade	5	0.678413	1.63858	0.0334453	0.0334453	0.383009	147	tags=60%, list=9%, signal=55%	ENSG00000130222/ENSG00000143507/ENSG00000128016
GO:0010604	BP	GO:0010604	positive regulation of macromolecule metabolic process	236	0.180622	1.31653	0.0337416	0.0337416	0.385472	477	tags=43%, list=30%, signal=35%	ENSG00000226979/ENSG00000164619/ENSG00000162711/ENSG00000183691/ENSG00000168685/ENSG00000171056/ENSG00000158869/ENSG00000170396/ENSG00000130222/ENSG00000073756/ENSG00000162772/ENSG00000181634/ENSG00000110944/ENSG00000100985/ENSG00000019549/ENSG00000168621/ENSG00000138623/ENSG00000113578/ENSG00000087074/ENSG00000175592/ENSG00000095752/ENSG00000114315/ENSG00000144355/ENSG00000113070/ENSG00000198835…
GO:0007263	BP	GO:0007263	nitric oxide mediated signal transduction	5	0.675723	1.63208	0.0340704	0.0340704	0.388153	202	tags=60%, list=13%, signal=52%	ENSG00000205364/ENSG00000164266/ENSG00000108551
GO:0045765	BP	GO:0045765	regulation of angiogenesis	32	0.326509	1.52547	0.0341401	0.0341401	0.388153	477	tags=59%, list=30%, signal=42%	ENSG00000164619/ENSG00000100292/ENSG00000073756/ENSG00000113578/ENSG00000127528/ENSG00000066056/ENSG00000118503/ENSG00000164362/ENSG00000136158/ENSG00000160255/ENSG00000167772/ENSG00000169429/ENSG00000148926/ENSG00000136826/ENSG00000149948/ENSG00000114251/ENSG00000106991/ENSG00000154734/ENSG00000136830
GO:0009628	BP	GO:0009628	response to abiotic stimulus	105	0.227519	1.44427	0.0344207	0.0344207	0.38994	364	tags=38%, list=23%, signal=31%	ENSG00000173110/ENSG00000226979/ENSG00000178726/ENSG00000100292/ENSG00000073756/ENSG00000019549/ENSG00000113578/ENSG00000175592/ENSG00000198886/ENSG00000116183/ENSG00000198804/ENSG00000125398/ENSG00000198727/ENSG00000198786/ENSG00000177606/ENSG00000106089/ENSG00000119714/ENSG00000229344/ENSG00000164362/ENSG00000140465/ENSG00000198712/ENSG00000198840/ENSG00000122861/ENSG00000157227/ENSG00000198899…
GO:0048513	BP	GO:0048513	animal organ development	309	0.166895	1.2877	0.0345437	0.0345437	0.38994	365	tags=32%, list=23%, signal=30%	ENSG00000125144/ENSG00000153563/ENSG00000196358/ENSG00000226979/ENSG00000163092/ENSG00000164619/ENSG00000140379/ENSG00000162711/ENSG00000183691/ENSG00000131737/ENSG00000168685/ENSG00000158869/ENSG00000100292/ENSG00000212724/ENSG00000124126/ENSG00000073756/ENSG00000162772/ENSG00000110944/ENSG00000100985/ENSG00000019549/ENSG00000179148/ENSG00000168621/ENSG00000138623/ENSG00000113578/ENSG00000175592…
GO:0030097	BP	GO:0030097	hemopoiesis	74	0.248454	1.45977	0.034544	0.034544	0.38994	377	tags=41%, list=24%, signal=32%	ENSG00000125144/ENSG00000153563/ENSG00000162711/ENSG00000168685/ENSG00000158869/ENSG00000124126/ENSG00000110944/ENSG00000100985/ENSG00000095752/ENSG00000114315/ENSG00000143507/ENSG00000127528/ENSG00000128016/ENSG00000122641/ENSG00000177606/ENSG00000119714/ENSG00000177283/ENSG00000164400/ENSG00000157227/ENSG00000174004/ENSG00000204389/ENSG00000204388/ENSG00000197046/ENSG00000275126/ENSG00000141655…
GO:0042531	BP	GO:0042531	positive regulation of tyrosine phosphorylation of STAT protein	7	0.585086	1.5879	0.0347486	0.0347486	0.391318	658	tags=100%, list=42%, signal=59%	ENSG00000110944/ENSG00000114315/ENSG00000164400/ENSG00000162892/ENSG00000182578/ENSG00000101017/ENSG00000150782
GO:0006364	BP	GO:0006364	rRNA processing	9	0.540523	1.63031	0.0348616	0.0348616	0.39166	729	tags=100%, list=46%, signal=54%	ENSG00000114767/ENSG00000145220/ENSG00000179041/ENSG00000261236/ENSG00000052749/ENSG00000165271/ENSG00000117395/ENSG00000131469/ENSG00000135828
GO:0098590	CC	GO:0098590	plasma membrane region	121	-0.262551	-1.45548	0.0351072	0.0351072	0.393387	274	tags=28%, list=17%, signal=25%	ENSG00000174669/ENSG00000148204/ENSG00000173930/ENSG00000124212/ENSG00000198796/ENSG00000164638/ENSG00000172005/ENSG00000039068/ENSG00000139985/ENSG00000091137/ENSG00000139112/ENSG00000162496/ENSG00000166589/ENSG00000124564/ENSG00000171189/ENSG00000155897/ENSG00000205795/ENSG00000135333/ENSG00000164120/ENSG00000134376/ENSG00000153822/ENSG00000183775/ENSG00000174827/ENSG00000170324/ENSG00000163581…
GO:0005814	CC	GO:0005814	centriole	4	0.725645	1.57918	0.0352079	0.0352079	0.393387	277	tags=75%, list=18%, signal=62%	ENSG00000173110/ENSG00000204389/ENSG00000204388
GO:0051028	BP	GO:0051028	mRNA transport	3	0.775837	1.5401	0.0354302	0.0354302	0.393387	147	tags=67%, list=9%, signal=61%	ENSG00000198576/ENSG00000128016
GO:0071243	BP	GO:0071243	cellular response to arsenic-containing substance	3	0.773764	1.53599	0.0354302	0.0354302	0.393387	81	tags=67%, list=5%, signal=63%	ENSG00000100292/ENSG00000162772
GO:0101003	CC	GO:0101003	ficolin-1-rich granule membrane	3	0.775588	1.53961	0.0354302	0.0354302	0.393387	356	tags=100%, list=23%, signal=78%	ENSG00000158869/ENSG00000160255/ENSG00000142185
GO:1901505	MF	GO:1901505	carbohydrate derivative transmembrane transporter activity	8	-0.625456	-1.6447	0.0359235	0.0359235	0.39521	274	tags=62%, list=17%, signal=52%	ENSG00000174669/ENSG00000164638/ENSG00000124564/ENSG00000124568/ENSG00000146039
GO:0048715	BP	GO:0048715	negative regulation of oligodendrocyte differentiation	5	0.669925	1.61808	0.0359458	0.0359458	0.39521	135	tags=60%, list=9%, signal=55%	ENSG00000114315/ENSG00000144355/ENSG00000143507
GO:0032225	BP	GO:0032225	regulation of synaptic transmission, dopaminergic	3	0.772642	1.53376	0.0360463	0.0360463	0.39521	107	tags=67%, list=7%, signal=62%	ENSG00000073756/ENSG00000168621
GO:0042474	BP	GO:0042474	middle ear morphogenesis	3	0.769866	1.52825	0.0360463	0.0360463	0.39521	365	tags=100%, list=23%, signal=77%	ENSG00000183691/ENSG00000163132/ENSG00000186480
GO:0072595	BP	GO:0072595	maintenance of protein localization in organelle	3	0.769866	1.52825	0.0360463	0.0360463	0.39521	365	tags=100%, list=23%, signal=77%	ENSG00000044574/ENSG00000250479/ENSG00000186480
GO:0010543	BP	GO:0010543	regulation of platelet activation	8	0.561718	1.63524	0.0361247	0.0361247	0.39521	483	tags=75%, list=31%, signal=52%	ENSG00000178726/ENSG00000158869/ENSG00000074966/ENSG00000116711/ENSG00000163932/ENSG00000111252
GO:0044092	BP	GO:0044092	negative regulation of molecular function	103	0.218821	1.3833	0.0361779	0.0361779	0.39521	394	tags=40%, list=25%, signal=32%	ENSG00000162711/ENSG00000183691/ENSG00000100292/ENSG00000164266/ENSG00000136928/ENSG00000164949/ENSG00000073756/ENSG00000100985/ENSG00000087074/ENSG00000114315/ENSG00000143507/ENSG00000128016/ENSG00000178623/ENSG00000011422/ENSG00000177606/ENSG00000118503/ENSG00000163132/ENSG00000167895/ENSG00000136158/ENSG00000105825/ENSG00000139318/ENSG00000198729/ENSG00000077522/ENSG00000187678/ENSG00000166396…
GO:0002532	BP	GO:0002532	production of molecular mediator involved in inflammatory response	3	0.768468	1.52547	0.0366625	0.0366625	0.397533	135	tags=67%, list=9%, signal=61%	ENSG00000158869/ENSG00000143507
GO:0045236	MF	GO:0045236	CXCR chemokine receptor binding	3	0.766052	1.52068	0.0366625	0.0366625	0.397533	371	tags=100%, list=24%, signal=77%	ENSG00000163735/ENSG00000169429/ENSG00000081041
GO:0070831	BP	GO:0070831	basement membrane assembly	3	0.769192	1.52691	0.0366625	0.0366625	0.397533	163	tags=67%, list=10%, signal=60%	ENSG00000196358/ENSG00000196878
GO:0043405	BP	GO:0043405	regulation of MAP kinase activity	41	0.305747	1.55903	0.0367259	0.0367259	0.397533	609	tags=71%, list=39%, signal=45%	ENSG00000130222/ENSG00000113578/ENSG00000143507/ENSG00000182585/ENSG00000177283/ENSG00000136158/ENSG00000139318/ENSG00000187678/ENSG00000117152/ENSG00000141655/ENSG00000158050/ENSG00000157168/ENSG00000188766/ENSG00000178607/ENSG00000134070/ENSG00000168404/ENSG00000114251/ENSG00000164086/ENSG00000163932/ENSG00000170425/ENSG00000138166/ENSG00000111252/ENSG00000171517/ENSG00000130829/ENSG00000130513…
GO:2001022	BP	GO:2001022	positive regulation of response to DNA damage stimulus	9	0.535973	1.61658	0.0369707	0.0369707	0.398657	453	tags=78%, list=29%, signal=56%	ENSG00000177374/ENSG00000163132/ENSG00000148677/ENSG00000149948/ENSG00000255150/ENSG00000188766/ENSG00000163932
GO:0043372	BP	GO:0043372	positive regulation of CD4-positive, alpha-beta T cell differentiation	4	0.721572	1.57032	0.037111	0.037111	0.398657	92	tags=50%, list=6%, signal=47%	ENSG00000162711/ENSG00000110944
GO:2000516	BP	GO:2000516	positive regulation of CD4-positive, alpha-beta T cell activation	4	0.721572	1.57032	0.037111	0.037111	0.398657	92	tags=50%, list=6%, signal=47%	ENSG00000162711/ENSG00000110944
GO:0002218	BP	GO:0002218	activation of innate immune response	5	0.665758	1.60801	0.037196	0.037196	0.398657	51	tags=40%, list=3%, signal=39%	ENSG00000090659/ENSG00000158869
GO:0002708	BP	GO:0002708	positive regulation of lymphocyte mediated immunity	8	0.560223	1.63089	0.0375008	0.0375008	0.398657	92	tags=50%, list=6%, signal=47%	ENSG00000226979/ENSG00000162711/ENSG00000158869/ENSG00000110944
GO:0014015	BP	GO:0014015	positive regulation of gliogenesis	7	0.580634	1.57582	0.0375008	0.0375008	0.398657	134	tags=43%, list=9%, signal=39%	ENSG00000226979/ENSG00000114315/ENSG00000198835
GO:0045499	MF	GO:0045499	chemorepellent activity	8	-0.621101	-1.63325	0.0375201	0.0375201	0.398657	142	tags=50%, list=9%, signal=46%	ENSG00000135333/ENSG00000153993/ENSG00000125848/ENSG00000082684
GO:0016053	BP	GO:0016053	organic acid biosynthetic process	36	-0.371422	-1.57379	0.0375865	0.0375865	0.398657	301	tags=36%, list=19%, signal=30%	ENSG00000135094/ENSG00000124212/ENSG00000073737/ENSG00000153086/ENSG00000117009/ENSG00000164120/ENSG00000241935/ENSG00000011465/ENSG00000012504/ENSG00000242110/ENSG00000140284/ENSG00000127129/ENSG00000123560
GO:0046394	BP	GO:0046394	carboxylic acid biosynthetic process	36	-0.371422	-1.57379	0.0375865	0.0375865	0.398657	301	tags=36%, list=19%, signal=30%	ENSG00000135094/ENSG00000124212/ENSG00000073737/ENSG00000153086/ENSG00000117009/ENSG00000164120/ENSG00000241935/ENSG00000011465/ENSG00000012504/ENSG00000242110/ENSG00000140284/ENSG00000127129/ENSG00000123560
GO:0001889	BP	GO:0001889	liver development	15	0.462094	1.67142	0.0380714	0.0380714	0.401489	200	tags=47%, list=13%, signal=41%	ENSG00000100292/ENSG00000113578/ENSG00000114315/ENSG00000125398/ENSG00000177606/ENSG00000118503/ENSG00000140465
GO:0061008	BP	GO:0061008	hepaticobiliary system development	15	0.462094	1.67142	0.0380714	0.0380714	0.401489	200	tags=47%, list=13%, signal=41%	ENSG00000100292/ENSG00000113578/ENSG00000114315/ENSG00000125398/ENSG00000177606/ENSG00000118503/ENSG00000140465
GO:0090288	BP	GO:0090288	negative regulation of cellular response to growth factor stimulus	26	0.350385	1.53209	0.0382376	0.0382376	0.401489	477	tags=62%, list=30%, signal=44%	ENSG00000164619/ENSG00000183691/ENSG00000144355/ENSG00000136158/ENSG00000171388/ENSG00000174004/ENSG00000204389/ENSG00000187678/ENSG00000180730/ENSG00000044574/ENSG00000188766/ENSG00000157240/ENSG00000158125/ENSG00000114251/ENSG00000049323/ENSG00000136830
GO:0046873	MF	GO:0046873	metal ion transmembrane transporter activity	34	-0.377459	-1.57153	0.0383436	0.0383436	0.401489	157	tags=24%, list=10%, signal=22%	ENSG00000124564/ENSG00000171189/ENSG00000153822/ENSG00000169432/ENSG00000150625/ENSG00000124568/ENSG00000157765/ENSG00000146039
GO:0051348	BP	GO:0051348	negative regulation of transferase activity	28	0.361973	1.64254	0.0384293	0.0384293	0.401489	622	tags=79%, list=39%, signal=48%	ENSG00000143507/ENSG00000128016/ENSG00000118503/ENSG00000136158/ENSG00000139318/ENSG00000187678/ENSG00000117152/ENSG00000158050/ENSG00000125798/ENSG00000188766/ENSG00000164086/ENSG00000163932/ENSG00000138166/ENSG00000111252/ENSG00000185950/ENSG00000148841/ENSG00000130829/ENSG00000110172/ENSG00000198369/ENSG00000120129/ENSG00000101255/ENSG00000107404
GO:0045746	BP	GO:0045746	negative regulation of Notch signaling pathway	5	0.663272	1.60201	0.0384463	0.0384463	0.401489	534	tags=100%, list=34%, signal=66%	ENSG00000144355/ENSG00000157227/ENSG00000164683/ENSG00000136830/ENSG00000158555
GO:0046677	BP	GO:0046677	response to antibiotic	5	0.66176	1.59836	0.0384463	0.0384463	0.401489	331	tags=80%, list=21%, signal=63%	ENSG00000140465/ENSG00000116711/ENSG00000165474/ENSG00000044574
GO:0032613	BP	GO:0032613	interleukin-10 production	7	0.579749	1.57342	0.038877	0.038877	0.403421	93	tags=43%, list=6%, signal=41%	ENSG00000158869/ENSG00000110944/ENSG00000197646
GO:0045931	BP	GO:0045931	positive regulation of mitotic cell cycle	8	0.556131	1.61898	0.038877	0.038877	0.403421	458	tags=75%, list=29%, signal=53%	ENSG00000114315/ENSG00000182585/ENSG00000164362/ENSG00000140465/ENSG00000124882/ENSG00000154734
GO:0046487	BP	GO:0046487	glyoxylate metabolic process	4	-0.739131	-1.52624	0.0390104	0.0390104	0.403421	125	tags=50%, list=8%, signal=46%	ENSG00000241935/ENSG00000250799
GO:0097193	BP	GO:0097193	intrinsic apoptotic signaling pathway	29	0.337695	1.53996	0.0390734	0.0390734	0.403421	394	tags=52%, list=25%, signal=40%	ENSG00000140379/ENSG00000100292/ENSG00000073756/ENSG00000100985/ENSG00000019549/ENSG00000087074/ENSG00000177374/ENSG00000011422/ENSG00000163132/ENSG00000204389/ENSG00000026508/ENSG00000175197/ENSG00000172216/ENSG00000178607/ENSG00000108179
GO:0097028	BP	GO:0097028	dendritic cell differentiation	3	0.762238	1.51311	0.0391271	0.0391271	0.403421	377	tags=100%, list=24%, signal=76%	ENSG00000164400/ENSG00000142185/ENSG00000172216
GO:0009063	BP	GO:0009063	cellular amino acid catabolic process	11	-0.542121	-1.60984	0.0391419	0.0391419	0.403421	301	tags=45%, list=19%, signal=37%	ENSG00000135094/ENSG00000153086/ENSG00000117009/ENSG00000241935/ENSG00000250799
GO:0045907	BP	GO:0045907	positive regulation of vasoconstriction	4	-0.73844	-1.52481	0.0395799	0.0395799	0.405575	28	tags=50%, list=2%, signal=49%	ENSG00000004468/ENSG00000188176
GO:0001568	BP	GO:0001568	blood vessel development	80	0.245112	1.45774	0.0396329	0.0396329	0.405575	458	tags=49%, list=29%, signal=36%	ENSG00000164619/ENSG00000183691/ENSG00000100292/ENSG00000073756/ENSG00000113578/ENSG00000175592/ENSG00000114315/ENSG00000128805/ENSG00000182585/ENSG00000127528/ENSG00000066056/ENSG00000177606/ENSG00000118503/ENSG00000164362/ENSG00000177283/ENSG00000136158/ENSG00000136999/ENSG00000157227/ENSG00000171388/ENSG00000166396/ENSG00000135111/ENSG00000164683/ENSG00000160255/ENSG00000167772/ENSG00000169429…
GO:0001944	BP	GO:0001944	vasculature development	80	0.245112	1.45774	0.0396329	0.0396329	0.405575	458	tags=49%, list=29%, signal=36%	ENSG00000164619/ENSG00000183691/ENSG00000100292/ENSG00000073756/ENSG00000113578/ENSG00000175592/ENSG00000114315/ENSG00000128805/ENSG00000182585/ENSG00000127528/ENSG00000066056/ENSG00000177606/ENSG00000118503/ENSG00000164362/ENSG00000177283/ENSG00000136158/ENSG00000136999/ENSG00000157227/ENSG00000171388/ENSG00000166396/ENSG00000135111/ENSG00000164683/ENSG00000160255/ENSG00000167772/ENSG00000169429…
GO:0051482	BP	GO:0051482	positive regulation of cytosolic calcium ion concentration involved in phospholipase C-activating G protein-coupled signaling pathway	3	0.760308	1.50928	0.0397433	0.0397433	0.405575	160	tags=67%, list=10%, signal=60%	ENSG00000164220/ENSG00000178623
GO:0004888	MF	GO:0004888	transmembrane signaling receptor activity	71	0.245735	1.42385	0.0397786	0.0397786	0.405575	337	tags=37%, list=21%, signal=30%	ENSG00000148680/ENSG00000132185/ENSG00000184985/ENSG00000164220/ENSG00000178726/ENSG00000168685/ENSG00000158869/ENSG00000136928/ENSG00000066056/ENSG00000162746/ENSG00000178623/ENSG00000126860/ENSG00000100385/ENSG00000134545/ENSG00000119714/ENSG00000177283/ENSG00000163297/ENSG00000074660/ENSG00000114554/ENSG00000120949/ENSG00000069482/ENSG00000154165/ENSG00000160255/ENSG00000026508/ENSG00000141655…
GO:0048585	BP	GO:0048585	negative regulation of response to stimulus	155	0.200003	1.34729	0.0402791	0.0402791	0.408921	367	tags=37%, list=23%, signal=31%	ENSG00000164619/ENSG00000178726/ENSG00000162711/ENSG00000183691/ENSG00000168685/ENSG00000100292/ENSG00000164266/ENSG00000073756/ENSG00000162772/ENSG00000143333/ENSG00000100985/ENSG00000019549/ENSG00000168621/ENSG00000138623/ENSG00000087074/ENSG00000144355/ENSG00000113070/ENSG00000143507/ENSG00000182585/ENSG00000162746/ENSG00000125398/ENSG00000177374/ENSG00000011422/ENSG00000118503/ENSG00000164362…
GO:0051246	BP	GO:0051246	regulation of protein metabolic process	187	0.182945	1.27563	0.0402793	0.0402793	0.408921	461	tags=41%, list=29%, signal=33%	ENSG00000164619/ENSG00000162711/ENSG00000183691/ENSG00000171056/ENSG00000164266/ENSG00000130222/ENSG00000133101/ENSG00000073756/ENSG00000162772/ENSG00000181634/ENSG00000110944/ENSG00000100985/ENSG00000019549/ENSG00000138623/ENSG00000113578/ENSG00000087074/ENSG00000095752/ENSG00000114315/ENSG00000113070/ENSG00000198835/ENSG00000143507/ENSG00000182585/ENSG00000127528/ENSG00000128016/ENSG00000125398…
GO:0002521	BP	GO:0002521	leukocyte differentiation	49	0.28885	1.53497	0.0406077	0.0406077	0.411294	283	tags=37%, list=18%, signal=31%	ENSG00000125144/ENSG00000153563/ENSG00000162711/ENSG00000168685/ENSG00000158869/ENSG00000124126/ENSG00000110944/ENSG00000100985/ENSG00000095752/ENSG00000143507/ENSG00000122641/ENSG00000177606/ENSG00000119714/ENSG00000177283/ENSG00000164400/ENSG00000157227/ENSG00000174004/ENSG00000197046
GO:0019755	BP	GO:0019755	one-carbon compound transport	4	-0.738119	-1.52415	0.0407188	0.0407188	0.411294	56	tags=75%, list=4%, signal=73%	ENSG00000104267/ENSG00000165272/ENSG00000165269
GO:0043154	BP	GO:0043154	negative regulation of cysteine-type endopeptidase activity involved in apoptotic process	7	0.576444	1.56445	0.0409412	0.0409412	0.411294	346	tags=71%, list=22%, signal=56%	ENSG00000073756/ENSG00000100985/ENSG00000011422/ENSG00000026508/ENSG00000136826
GO:2000117	BP	GO:2000117	negative regulation of cysteine-type endopeptidase activity	7	0.576444	1.56445	0.0409412	0.0409412	0.411294	346	tags=71%, list=22%, signal=56%	ENSG00000073756/ENSG00000100985/ENSG00000011422/ENSG00000026508/ENSG00000136826
GO:0061082	BP	GO:0061082	myeloid leukocyte cytokine production	5	0.6558	1.58396	0.0409468	0.0409468	0.411294	109	tags=60%, list=7%, signal=56%	ENSG00000158869/ENSG00000100292/ENSG00000138623
GO:0009966	BP	GO:0009966	regulation of signal transduction	263	0.169381	1.26551	0.0413293	0.0413293	0.414259	461	tags=40%, list=29%, signal=34%	ENSG00000164220/ENSG00000164619/ENSG00000198576/ENSG00000162711/ENSG00000183691/ENSG00000168685/ENSG00000171056/ENSG00000123689/ENSG00000100292/ENSG00000164266/ENSG00000130222/ENSG00000124126/ENSG00000073756/ENSG00000162772/ENSG00000143333/ENSG00000181634/ENSG00000110944/ENSG00000100985/ENSG00000019549/ENSG00000168621/ENSG00000138623/ENSG00000113578/ENSG00000087074/ENSG00000095752/ENSG00000114315…
GO:0005811	CC	GO:0005811	lipid droplet	8	-0.614605	-1.61617	0.0417776	0.0417776	0.417869	252	tags=62%, list=16%, signal=53%	ENSG00000185432/ENSG00000162496/ENSG00000214456/ENSG00000165269/ENSG00000134321
GO:0030544	MF	GO:0030544	Hsp70 protein binding	3	0.753338	1.49544	0.0422079	0.0422079	0.420026	391	tags=100%, list=25%, signal=75%	ENSG00000113578/ENSG00000140465/ENSG00000178607
GO:0001525	BP	GO:0001525	angiogenesis	59	0.266188	1.47536	0.0422279	0.0422279	0.420026	458	tags=51%, list=29%, signal=37%	ENSG00000164619/ENSG00000100292/ENSG00000073756/ENSG00000113578/ENSG00000128805/ENSG00000182585/ENSG00000127528/ENSG00000066056/ENSG00000177606/ENSG00000118503/ENSG00000164362/ENSG00000177283/ENSG00000136158/ENSG00000136999/ENSG00000157227/ENSG00000171388/ENSG00000164683/ENSG00000160255/ENSG00000167772/ENSG00000169429/ENSG00000148926/ENSG00000136826/ENSG00000149948/ENSG00000154928/ENSG00000124882…
GO:1903524	BP	GO:1903524	positive regulation of blood circulation	8	-0.614075	-1.61478	0.0423098	0.0423098	0.420026	64	tags=38%, list=4%, signal=36%	ENSG00000127129/ENSG00000004468/ENSG00000188176
GO:0009891	BP	GO:0009891	positive regulation of biosynthetic process	142	0.197979	1.33488	0.0423477	0.0423477	0.420026	477	tags=47%, list=30%, signal=36%	ENSG00000162711/ENSG00000183691/ENSG00000171056/ENSG00000073756/ENSG00000162772/ENSG00000110944/ENSG00000168621/ENSG00000113578/ENSG00000087074/ENSG00000175592/ENSG00000095752/ENSG00000114315/ENSG00000144355/ENSG00000127528/ENSG00000125398/ENSG00000122641/ENSG00000177606/ENSG00000229344/ENSG00000164362/ENSG00000198712/ENSG00000163132/ENSG00000074966/ENSG00000171388/ENSG00000126368/ENSG00000260428…
GO:0043516	BP	GO:0043516	regulation of DNA damage response, signal transduction by p53 class mediator	9	0.526668	1.58852	0.0426042	0.0426042	0.421688	492	tags=78%, list=31%, signal=54%	ENSG00000019549/ENSG00000177374/ENSG00000163132/ENSG00000026508/ENSG00000148677/ENSG00000188766/ENSG00000124216
GO:0007009	BP	GO:0007009	plasma membrane organization	11	-0.531576	-1.57852	0.0431034	0.0431034	0.423838	520	tags=73%, list=33%, signal=49%	ENSG00000114698/ENSG00000196159/ENSG00000120885/ENSG00000260903/ENSG00000275591/ENSG00000134376/ENSG00000206579/ENSG00000214814
GO:0098687	CC	GO:0098687	chromosomal region	11	0.495659	1.61815	0.043109	0.043109	0.423838	573	tags=82%, list=36%, signal=52%	ENSG00000161609/ENSG00000164362/ENSG00000275126/ENSG00000255150/ENSG00000172216/ENSG00000124216/ENSG00000244588/ENSG00000104885/ENSG00000183684
GO:0002460	BP	GO:0002460	adaptive immune response based on somatic recombination of immune receptors built from immunoglobulin superfamily domains	23	0.365635	1.52581	0.0432507	0.0432507	0.423838	92	tags=26%, list=6%, signal=25%	ENSG00000153563/ENSG00000226979/ENSG00000162711/ENSG00000168685/ENSG00000158869/ENSG00000110944
GO:0015318	MF	GO:0015318	inorganic molecular entity transmembrane transporter activity	66	-0.315913	-1.55514	0.0432944	0.0432944	0.423838	157	tags=20%, list=10%, signal=19%	ENSG00000124564/ENSG00000171189/ENSG00000153822/ENSG00000140284/ENSG00000169432/ENSG00000165272/ENSG00000150625/ENSG00000124568/ENSG00000169507/ENSG00000165269/ENSG00000164175/ENSG00000157765/ENSG00000146039
GO:0005903	CC	GO:0005903	brush border	9	-0.585052	-1.6124	0.0434028	0.0434028	0.423838	203	tags=56%, list=13%, signal=49%	ENSG00000091137/ENSG00000124564/ENSG00000174827/ENSG00000163581/ENSG00000157765
GO:0031100	BP	GO:0031100	animal organ regeneration	5	0.653357	1.57806	0.0434473	0.0434473	0.423838	377	tags=80%, list=24%, signal=61%	ENSG00000100292/ENSG00000198727/ENSG00000148926/ENSG00000172216
GO:0005215	MF	GO:0005215	transporter activity	88	-0.285842	-1.48789	0.0437143	0.0437143	0.423838	157	tags=32%, list=10%, signal=30%	ENSG00000196557/ENSG00000082482/ENSG00000142408/ENSG00000163817/ENSG00000144452/ENSG00000165548/ENSG00000124406/ENSG00000174640/ENSG00000171227/ENSG00000174669/ENSG00000173930/ENSG00000164638/ENSG00000091137/ENSG00000124564/ENSG00000171189/ENSG00000153822/ENSG00000163581/ENSG00000140284/ENSG00000169432/ENSG00000165272/ENSG00000150625/ENSG00000124568/ENSG00000169507/ENSG00000165269/ENSG00000164175…
GO:1901342	BP	GO:1901342	regulation of vasculature development	40	0.305252	1.53734	0.043989	0.043989	0.423838	477	tags=57%, list=30%, signal=41%	ENSG00000164619/ENSG00000100292/ENSG00000073756/ENSG00000113578/ENSG00000127528/ENSG00000066056/ENSG00000118503/ENSG00000164362/ENSG00000136158/ENSG00000166396/ENSG00000164683/ENSG00000160255/ENSG00000167772/ENSG00000169429/ENSG00000148926/ENSG00000136826/ENSG00000149948/ENSG00000125266/ENSG00000158125/ENSG00000114251/ENSG00000106991/ENSG00000154734/ENSG00000136830
GO:0006275	BP	GO:0006275	regulation of DNA replication	3	0.749523	1.48787	0.0440564	0.0440564	0.423838	397	tags=100%, list=25%, signal=75%	ENSG00000177606/ENSG00000137936/ENSG00000124882
GO:0014816	BP	GO:0014816	skeletal muscle satellite cell differentiation	3	0.750159	1.48913	0.0440564	0.0440564	0.423838	396	tags=100%, list=25%, signal=75%	ENSG00000145794/ENSG00000101306/ENSG00000154928
GO:0045740	BP	GO:0045740	positive regulation of DNA replication	3	0.749523	1.48787	0.0440564	0.0440564	0.423838	397	tags=100%, list=25%, signal=75%	ENSG00000177606/ENSG00000137936/ENSG00000124882
GO:0045741	BP	GO:0045741	positive regulation of epidermal growth factor-activated receptor activity	3	0.749523	1.48787	0.0440564	0.0440564	0.423838	397	tags=100%, list=25%, signal=75%	ENSG00000113070/ENSG00000182585/ENSG00000124882
GO:0048486	BP	GO:0048486	parasympathetic nervous system development	3	0.751109	1.49101	0.0440564	0.0440564	0.423838	122	tags=67%, list=8%, signal=62%	ENSG00000168621/ENSG00000114315
GO:0005929	CC	GO:0005929	cilium	33	-0.372742	-1.5403	0.0440729	0.0440729	0.423838	921	tags=94%, list=58%, signal=40%	ENSG00000096093/ENSG00000135338/ENSG00000113249/ENSG00000214021/ENSG00000064199/ENSG00000187535/ENSG00000181004/ENSG00000122970/ENSG00000170927/ENSG00000161040/ENSG00000138036/ENSG00000141519/ENSG00000146038/ENSG00000100271/ENSG00000203780/ENSG00000038427/ENSG00000170703/ENSG00000137460/ENSG00000115423/ENSG00000137474/ENSG00000106686/ENSG00000118557/ENSG00000140057/ENSG00000039139/ENSG00000118997…
GO:0001706	BP	GO:0001706	endoderm formation	15	0.455516	1.64762	0.0442197	0.0442197	0.424162	364	tags=60%, list=23%, signal=47%	ENSG00000183691/ENSG00000171056/ENSG00000100985/ENSG00000196878/ENSG00000122641/ENSG00000157227/ENSG00000160255/ENSG00000158050/ENSG00000149948
GO:0005740	CC	GO:0005740	mitochondrial envelope	44	0.290071	1.50354	0.0442855	0.0442855	0.424162	286	tags=41%, list=18%, signal=34%	ENSG00000140379/ENSG00000087074/ENSG00000198763/ENSG00000198886/ENSG00000198888/ENSG00000198695/ENSG00000198804/ENSG00000198938/ENSG00000198727/ENSG00000198786/ENSG00000229344/ENSG00000140465/ENSG00000198712/ENSG00000198840/ENSG00000179598/ENSG00000198899/ENSG00000212907/ENSG00000116711
GO:0032268	BP	GO:0032268	regulation of cellular protein metabolic process	181	0.18594	1.27865	0.0446535	0.0446535	0.426824	461	tags=41%, list=29%, signal=33%	ENSG00000164619/ENSG00000162711/ENSG00000183691/ENSG00000171056/ENSG00000164266/ENSG00000130222/ENSG00000133101/ENSG00000073756/ENSG00000162772/ENSG00000181634/ENSG00000110944/ENSG00000100985/ENSG00000019549/ENSG00000138623/ENSG00000113578/ENSG00000087074/ENSG00000095752/ENSG00000114315/ENSG00000113070/ENSG00000198835/ENSG00000143507/ENSG00000182585/ENSG00000128016/ENSG00000125398/ENSG00000011422…
GO:0045321	BP	GO:0045321	leukocyte activation	103	0.215951	1.36516	0.0454262	0.0454262	0.432736	404	tags=41%, list=26%, signal=32%	ENSG00000125144/ENSG00000173110/ENSG00000153563/ENSG00000162711/ENSG00000090659/ENSG00000168685/ENSG00000158869/ENSG00000100292/ENSG00000124126/ENSG00000110944/ENSG00000197646/ENSG00000100985/ENSG00000095752/ENSG00000114315/ENSG00000143507/ENSG00000011422/ENSG00000122641/ENSG00000177606/ENSG00000118503/ENSG00000177283/ENSG00000158825/ENSG00000164400/ENSG00000122861/ENSG00000157227/ENSG00000126368…
GO:0006536	BP	GO:0006536	glutamate metabolic process	6	-0.654962	-1.57407	0.0454545	0.0454545	0.432736	98	tags=33%, list=6%, signal=31%	ENSG00000012504/ENSG00000250799
GO:0005743	CC	GO:0005743	mitochondrial inner membrane	32	0.312092	1.45812	0.045891	0.045891	0.436015	286	tags=47%, list=18%, signal=39%	ENSG00000198763/ENSG00000198886/ENSG00000198888/ENSG00000198695/ENSG00000198804/ENSG00000198938/ENSG00000198727/ENSG00000198786/ENSG00000229344/ENSG00000140465/ENSG00000198712/ENSG00000198840/ENSG00000198899/ENSG00000212907/ENSG00000116711
GO:0098796	CC	GO:0098796	membrane protein complex	77	0.242769	1.44641	0.0460911	0.0460911	0.437041	420	tags=45%, list=27%, signal=35%	ENSG00000153563/ENSG00000158869/ENSG00000136928/ENSG00000147614/ENSG00000198763/ENSG00000198886/ENSG00000198888/ENSG00000198835/ENSG00000198804/ENSG00000198938/ENSG00000161609/ENSG00000198727/ENSG00000198786/ENSG00000100385/ENSG00000106089/ENSG00000229344/ENSG00000177283/ENSG00000198712/ENSG00000198840/ENSG00000176438/ENSG00000166562/ENSG00000198899/ENSG00000103257/ENSG00000212907/ENSG00000160255…
GO:0031967	CC	GO:0031967	organelle envelope	67	0.255362	1.46419	0.0465062	0.0465062	0.437617	339	tags=39%, list=22%, signal=32%	ENSG00000140379/ENSG00000073756/ENSG00000087074/ENSG00000198763/ENSG00000198886/ENSG00000198888/ENSG00000198695/ENSG00000198804/ENSG00000198938/ENSG00000161609/ENSG00000198727/ENSG00000198786/ENSG00000106089/ENSG00000229344/ENSG00000140465/ENSG00000198712/ENSG00000198840/ENSG00000176438/ENSG00000179598/ENSG00000167895/ENSG00000198899/ENSG00000212907/ENSG00000116711/ENSG00000170385/ENSG00000158050…
GO:0031975	CC	GO:0031975	envelope	67	0.255362	1.46419	0.0465062	0.0465062	0.437617	339	tags=39%, list=22%, signal=32%	ENSG00000140379/ENSG00000073756/ENSG00000087074/ENSG00000198763/ENSG00000198886/ENSG00000198888/ENSG00000198695/ENSG00000198804/ENSG00000198938/ENSG00000161609/ENSG00000198727/ENSG00000198786/ENSG00000106089/ENSG00000229344/ENSG00000140465/ENSG00000198712/ENSG00000198840/ENSG00000176438/ENSG00000179598/ENSG00000167895/ENSG00000198899/ENSG00000212907/ENSG00000116711/ENSG00000170385/ENSG00000158050…
GO:0031112	BP	GO:0031112	positive regulation of microtubule polymerization or depolymerization	3	0.748252	1.48534	0.0465211	0.0465211	0.437617	399	tags=100%, list=25%, signal=75%	ENSG00000204389/ENSG00000204388/ENSG00000067798
GO:0031116	BP	GO:0031116	positive regulation of microtubule polymerization	3	0.748252	1.48534	0.0465211	0.0465211	0.437617	399	tags=100%, list=25%, signal=75%	ENSG00000204389/ENSG00000204388/ENSG00000067798
GO:0016324	CC	GO:0016324	apical plasma membrane	45	-0.34003	-1.53375	0.0470588	0.0470588	0.440789	447	tags=44%, list=28%, signal=33%	ENSG00000170482/ENSG00000110195/ENSG00000137474/ENSG00000105707/ENSG00000082482/ENSG00000163817/ENSG00000065361/ENSG00000148204/ENSG00000164638/ENSG00000172005/ENSG00000091137/ENSG00000124564/ENSG00000155897/ENSG00000134376/ENSG00000174827/ENSG00000163581/ENSG00000173698/ENSG00000124568/ENSG00000157765/ENSG00000146039
GO:0031507	BP	GO:0031507	heterochromatin assembly	3	0.74698	1.48282	0.0471373	0.0471373	0.440789	401	tags=100%, list=25%, signal=75%	ENSG00000275126/ENSG00000149948/ENSG00000137309
GO:0034728	BP	GO:0034728	nucleosome organization	3	0.74698	1.48282	0.0471373	0.0471373	0.440789	401	tags=100%, list=25%, signal=75%	ENSG00000125398/ENSG00000275126/ENSG00000137309
GO:0007033	BP	GO:0007033	vacuole organization	6	-0.65066	-1.56373	0.0472727	0.0472727	0.441186	438	tags=83%, list=28%, signal=60%	ENSG00000137474/ENSG00000164938/ENSG00000276600/ENSG00000139112/ENSG00000197769
GO:0051321	BP	GO:0051321	meiotic cell cycle	11	0.484626	1.58214	0.0473841	0.0473841	0.441357	501	tags=73%, list=32%, signal=50%	ENSG00000133101/ENSG00000161609/ENSG00000163132/ENSG00000179598/ENSG00000181773/ENSG00000124882/ENSG00000114251/ENSG00000244588
GO:0006958	BP	GO:0006958	complement activation, classical pathway	5	-0.688733	-1.53609	0.0479846	0.0479846	0.445602	495	tags=100%, list=31%, signal=69%	ENSG00000106804/ENSG00000120885/ENSG00000244731/ENSG00000205403
GO:0010977	BP	GO:0010977	negative regulation of neuron projection development	18	-0.462243	-1.58759	0.0480929	0.0480929	0.445602	158	tags=33%, list=10%, signal=30%	ENSG00000116147/ENSG00000135333/ENSG00000107984/ENSG00000153993/ENSG00000082684/ENSG00000004468
GO:0061077	BP	GO:0061077	chaperone-mediated protein folding	9	0.522171	1.57495	0.0482377	0.0482377	0.445602	597	tags=89%, list=38%, signal=56%	ENSG00000173110/ENSG00000204389/ENSG00000204388/ENSG00000044574/ENSG00000120694/ENSG00000109971/ENSG00000110172/ENSG00000004478
GO:0006367	BP	GO:0006367	transcription initiation from RNA polymerase II promoter	11	-0.528699	-1.56998	0.0482759	0.0482759	0.445602	364	tags=64%, list=23%, signal=49%	ENSG00000109819/ENSG00000140009/ENSG00000077092/ENSG00000196482/ENSG00000119715/ENSG00000012504/ENSG00000143365
GO:0002683	BP	GO:0002683	negative regulation of immune system process	43	0.283165	1.46493	0.0483098	0.0483098	0.445602	380	tags=44%, list=24%, signal=34%	ENSG00000168685/ENSG00000158869/ENSG00000100292/ENSG00000197646/ENSG00000114315/ENSG00000143507/ENSG00000128016/ENSG00000162746/ENSG00000125398/ENSG00000122641/ENSG00000118503/ENSG00000119714/ENSG00000136999/ENSG00000126368/ENSG00000069482/ENSG00000275126/ENSG00000110031/ENSG00000172216/ENSG00000120217
GO:0001937	BP	GO:0001937	negative regulation of endothelial cell proliferation	3	-0.783655	-1.47982	0.0486381	0.0486381	0.447759	121	tags=67%, list=8%, signal=62%	ENSG00000115415/ENSG00000168874
GO:0015293	MF	GO:0015293	symporter activity	19	-0.4512	-1.58379	0.0490196	0.0490196	0.44931	50	tags=26%, list=3%, signal=26%	ENSG00000124564/ENSG00000124568/ENSG00000164175/ENSG00000157765/ENSG00000146039
GO:0031526	CC	GO:0031526	brush border membrane	6	-0.647327	-1.55572	0.0490909	0.0490909	0.44931	203	tags=67%, list=13%, signal=58%	ENSG00000091137/ENSG00000124564/ENSG00000174827/ENSG00000157765
GO:0060761	BP	GO:0060761	negative regulation of response to cytokine stimulus	6	-0.645175	-1.55055	0.0490909	0.0490909	0.44931	246	tags=67%, list=16%, signal=56%	ENSG00000207864/ENSG00000117115/ENSG00000187867/ENSG00000012504
GO:0043065	BP	GO:0043065	positive regulation of apoptotic process	73	0.244808	1.43583	0.0492911	0.0492911	0.449407	394	tags=41%, list=25%, signal=32%	ENSG00000226979/ENSG00000162711/ENSG00000171056/ENSG00000123689/ENSG00000100292/ENSG00000130222/ENSG00000124126/ENSG00000073756/ENSG00000162772/ENSG00000181634/ENSG00000100985/ENSG00000175592/ENSG00000011422/ENSG00000181649/ENSG00000122641/ENSG00000177606/ENSG00000163132/ENSG00000139318/ENSG00000120949/ENSG00000069482/ENSG00000140961/ENSG00000164741/ENSG00000139289/ENSG00000250479/ENSG00000148926…
GO:0043068	BP	GO:0043068	positive regulation of programmed cell death	73	0.244808	1.43583	0.0492911	0.0492911	0.449407	394	tags=41%, list=25%, signal=32%	ENSG00000226979/ENSG00000162711/ENSG00000171056/ENSG00000123689/ENSG00000100292/ENSG00000130222/ENSG00000124126/ENSG00000073756/ENSG00000162772/ENSG00000181634/ENSG00000100985/ENSG00000175592/ENSG00000011422/ENSG00000181649/ENSG00000122641/ENSG00000177606/ENSG00000163132/ENSG00000139318/ENSG00000120949/ENSG00000069482/ENSG00000140961/ENSG00000164741/ENSG00000139289/ENSG00000250479/ENSG00000148926…
GO:0046578	BP	GO:0046578	regulation of Ras protein signal transduction	15	0.451399	1.63273	0.0496029	0.0496029	0.450909	625	tags=80%, list=40%, signal=49%	ENSG00000164220/ENSG00000178623/ENSG00000136158/ENSG00000187678/ENSG00000164741/ENSG00000185989/ENSG00000157168/ENSG00000071054/ENSG00000185950/ENSG00000145715/ENSG00000116584/ENSG00000184371
GO:0003197	BP	GO:0003197	endocardial cushion development	9	0.520896	1.57111	0.049646	0.049646	0.450909	492	tags=78%, list=31%, signal=54%	ENSG00000183691/ENSG00000019549/ENSG00000125398/ENSG00000163132/ENSG00000164683/ENSG00000106991/ENSG00000124216
